# Supplementary material for: Construction of a Competitive Endogenous RNA Network for Pancreatic Adenocarcinoma Based on Weighted Gene Co-expression Network Analysis and a Prognosis Model
Source: Front Bioeng Biotechnol. 2020 May 28;8:515. doi: 10.3389/fbioe.2020.00515 (PMC7270201; doi:10.3389/fbioe.2020.00515)
Supplement: Supplementary file 1 [file Table_1.XLSX]

## Sheet: diffDEmRNAExp
Expression of DEmRNA in PDAC
symbol	id	logFC	logCPM	LR	PValue	TCGA-YB-A89D-11	TCGA-HV-A5A3-11	TCGA-H6-8124-11	TCGA-H6-A45N-11	TCGA-2J-AAB1-01	TCGA-2J-AAB4-01	TCGA-2J-AAB6-01	TCGA-2J-AAB8-01	TCGA-2J-AAB9-01	TCGA-2J-AABA-01	TCGA-2J-AABE-01	TCGA-2J-AABF-01	TCGA-2J-AABH-01	TCGA-2J-AABI-01	TCGA-2J-AABK-01	TCGA-2J-AABO-01	TCGA-2J-AABP-01	TCGA-2J-AABR-01	TCGA-2J-AABT-01	TCGA-2J-AABU-01	TCGA-2J-AABV-01	TCGA-2L-AAQA-01	TCGA-2L-AAQE-01	TCGA-2L-AAQI-01	TCGA-2L-AAQJ-01	TCGA-2L-AAQL-01	TCGA-2L-AAQM-01	TCGA-3A-A9I5-01	TCGA-3A-A9I7-01	TCGA-3A-A9I9-01	TCGA-3A-A9IB-01	TCGA-3A-A9IC-01	TCGA-3A-A9IH-01	TCGA-3A-A9IJ-01	TCGA-3A-A9IL-01	TCGA-3A-A9IN-01	TCGA-3A-A9IO-01	TCGA-3A-A9IR-01	TCGA-3A-A9IS-01	TCGA-3A-A9IU-01	TCGA-3A-A9IV-01	TCGA-3A-A9IX-01	TCGA-3A-A9IZ-01	TCGA-3A-A9J0-01
ABI3	ENSG00000108798	-1.77267	4.42448	83.5505	6.21e-20	5.05054	4.86043	4.82851	6.17719	3.8511	3.67501	3.41993	2.71166	3.98964	2.97763	3.54262	4.29258	3.39655	3.07696	3.39798	3.0889	5.14838	4.52234	4.01633	3.14742	4.45467	2.68988	2.96212	3.17374	4.04023	4.72928	3.94827	2.97986	4.05428	3.6947	3.65888	3.44338	3.26356	2.54758	4.35152	4.36414	3.12475	2.97253	2.05766	2.94186	2.59661	4.45741	2.12533	3.03279
LY86	ENSG00000112799	-2.27779	4.0926	76.0411	2.78e-18	5.05417	4.13027	4.52325	6.15651	2.7712	3.01375	2.95844	3.05697	3.00347	1.67507	3.72952	3.39521	2.9588	2.38139	2.56947	2.44314	4.16505	3.17875	3.0198	2.28387	2.87403	1.3985	1.88085	2.65207	2.65118	4.21569	0.73455	2.1292	2.9558	3.5907	2.94191	2.95962	2.51759	1.64243	1.30278	1.60907	-0.0131143	0.91654	-0.808444	2.19431	1.39763	3.87581	0.811366	1.9361
PARVG	ENSG00000138964	-2.4531	5.14378	73.3405	1.09e-17	5.9986	5.3689	5.26558	7.44261	3.69613	3.77811	3.40522	3.65149	4.29279	3.57705	4.228	4.73397	3.756	3.75267	3.09042	2.9856	5.06453	4.75575	4.55625	3.28739	3.59276	2.43691	3.28662	2.76667	3.69997	4.43261	1.89861	3.50832	4.2856	4.42135	3.73293	4.15626	3.149	1.91852	2.89919	3.12437	1.61352	1.53998	0.398881	3.23647	2.16674	4.60811	1.93192	3.68704
FGFBP1	ENSG00000137440	3.56052	2.2199	70.681	4.2e-17	0.0151922	-1.48266	-0.672372	-2.87245	4.01212	3.91602	6.16809	0.348508	4.0967	3.16655	3.13128	2.20773	1.97084	0.716728	1.17304	4.5646	-4.82269	5.72108	0.446334	4.92067	2.19207	3.39276	0.907813	6.62033	2.08518	1.59866	-6.36348	-2.90723	2.1575	3.21415	0.0690432	2.88797	6.67549	-6.46085	-2.76187	-6.60525	-3.35098	-7.10027	-6.5898	0.867949	-6.33708	1.61325	5.64727	2.9297
APBB1IP	ENSG00000077420	-1.97001	4.49744	69.6594	7.05e-17	4.85459	4.75662	5.48263	6.42623	4.88425	3.98504	2.69389	2.68707	3.57394	2.93575	3.84959	4.64524	3.28796	2.93124	2.52223	2.73265	5.03478	4.53325	3.97169	3.3152	3.23803	2.62872	3.44492	3.27848	3.77193	4.44199	1.316	2.3093	3.86868	3.73809	3.07927	2.74207	2.99242	1.3909	1.81102	2.39193	1.25388	0.620831	0.305014	2.66789	1.82782	4.54892	3.17504	5.75586
CYTH4	ENSG00000100055	-1.99304	4.74597	69.9427	6.11e-17	5.28449	4.79657	4.96502	7.02411	3.85535	4.02064	3.1292	2.94389	3.78075	3.02279	3.72952	4.67696	3.25738	3.89096	3.10653	3.31406	5.78372	4.0139	3.59782	3.48398	3.86429	3.26545	3.18004	3.59475	3.28698	3.88251	3.08979	3.13915	4.42568	4.0237	4.22522	3.54781	4.76972	2.29737	3.52968	3.3504	1.81448	2.19665	0.609869	3.49544	2.3247	4.63498	2.51486	3.86523
PPP2R2C	ENSG00000074211	4.75214	4.16593	68.212	1.47e-16	0.260769	-0.745691	0.319117	0.321924	1.22181	5.75186	1.37347	3.447	2.57659	0.500896	5.09987	2.45622	0.687792	-0.975648	2.65956	1.26343	2.06403	2.15272	1.64498	5.51203	1.73134	3.34127	5.09082	3.30498	3.0412	2.92461	-1.40929	4.15592	1.06969	2.43679	3.57465	3.98178	5.00309	5.86079	3.27815	5.02	5.14309	7.88018	6.27031	3.59489	6.13027	1.95664	2.12533	1.12341
GNGT2	ENSG00000167083	-1.99815	1.39549	68.274	1.42e-16	2.47327	1.3247	1.89265	3.05828	0.74164	0.701009	0.955916	0.543764	0.959564	-0.388546	0.7666	1.43647	0.392716	0.299532	0.512194	0.330547	2.28235	1.25037	0.989476	0.535129	0.745553	-0.596928	-0.27939	0.149571	1.19746	1.7871	-0.582122	0.042733	0.935105	0.502575	0.345697	0.433627	-0.0449729	-0.57821	0.607363	0.360535	-0.217128	-0.950521	-2.06624	0.0550345	-0.722373	1.46414	-1.09884	-0.279219
FIBCD1	ENSG00000130720	5.82819	3.293	66.5175	3.47e-16	-1.72674	-2.13473	-2.12757	-1.36344	4.31815	-1.30665	2.40707	3.45673	0.366474	-4.73432	4.13233	-0.489531	-1.13213	-0.894348	2.29282	1.71481	0.923268	3.12621	-0.00112514	2.78927	-0.283016	1.46123	-1.70023	-0.916924	5.01227	5.34282	-1.97116	3.5327	2.60312	-0.727293	2.76496	2.44754	0.279378	-2.55396	-1.62437	0.987208	-4.93595	1.39559	-1.73182	1.35338	-0.845229	-1.25502	5.83394	5.54881
MYO1F	ENSG00000142347	-1.87224	5.51333	66.606	3.32e-16	6.29505	6.07077	6.02431	7.04744	4.50704	4.55081	3.90588	3.87842	4.98865	3.75352	5.04055	5.64113	4.52638	4.57449	3.52723	3.55762	6.03036	5.43822	5.31564	4.0074	4.44163	3.81611	3.61587	4.00531	4.31053	5.01097	3.21583	4.33118	4.77013	5.25165	4.88517	4.5677	3.86515	2.22214	3.8733	4.10125	2.47627	2.46006	1.4381	3.65186	3.12848	5.30851	3.4882	4.49746
ANKRD22	ENSG00000152766	2.25223	4.55974	64.6857	8.78e-16	3.0717	2.67017	2.87098	2.21174	5.86935	5.40585	2.85404	4.00982	3.23537	4.03937	4.88437	4.37884	4.23972	3.06176	3.95393	3.57749	3.93997	4.01612	3.76689	4.77306	5.39393	5.02818	4.14728	4.74371	6.0458	4.38477	-3.19356	2.45033	3.03571	4.70384	4.37149	4.47157	5.05209	-1.50666	-1.17691	-0.82389	-3.06148	-1.81487	-3.41988	4.35007	-0.664657	3.17819	4.8319	4.01779
CHI3L1	ENSG00000133048	-3.84075	6.79905	63.4049	1.68e-15	9.28026	6.51307	6.2926	2.56921	4.59994	5.01336	3.80307	3.29255	4.88364	5.51004	3.38197	3.99283	5.10608	5.61952	6.59526	1.92795	6.37022	4.92973	5.36099	1.63782	3.38147	3.34603	3.20511	3.63012	5.28739	4.58602	-0.691056	5.0219	2.35255	4.67063	5.28923	3.39825	3.73352	-3.6535	-0.478937	3.02593	3.93545	-1.31891	-1.63561	5.75472	1.1943	4.13794	6.43469	4.0318
CD52	ENSG00000169442	-3.2492	6.20262	62.4385	2.75e-15	8.2501	4.11229	5.3661	8.07552	4.40775	4.30806	3.33714	4.01312	4.31514	3.69055	4.63241	4.71024	3.603	4.35825	4.09648	3.99598	4.37125	4.96353	4.8149	3.84518	3.47827	3.12027	4.42439	2.62428	5.05232	5.38817	2.26951	3.74317	4.77998	4.76456	4.97398	3.77002	3.65919	-0.194067	2.16729	2.85623	2.86495	2.80211	0.793901	3.55639	-0.722373	5.69807	2.14647	3.95617
SMAGP	ENSG00000170545	1.74419	4.82953	61.3858	4.69e-15	4.00493	3.34793	3.21401	2.71482	6.22036	4.58637	4.76399	5.38655	5.07161	6.15822	5.39212	4.40309	5.25914	3.09449	5.35115	5.28595	3.97065	4.56548	4.08634	4.35426	5.3643	6.17293	5.34169	5.70195	6.14941	5.76223	1.73981	5.04008	4.59756	5.18265	5.26256	4.66498	5.31376	1.3909	1.99302	2.89659	2.04515	2.4447	2.44086	5.85284	1.4377	4.49127	5.9497	5.19851
HIST1H2BD	ENSG00000158373	2.71531	3.79135	60.2026	8.56e-15	2.34897	0.749074	1.23565	1.14821	3.55685	2.00604	4.14588	4.89909	2.21854	2.68353	4.85023	2.46334	3.16456	5.16701	3.86364	5.97328	2.9075	2.11173	1.93666	4.20987	2.45683	4.16066	3.122	4.50554	3.7649	2.12193	1.64214	1.86696	3.60413	4.46934	4.86504	4.78489	3.96183	0.738819	1.44498	0.761073	4.20104	2.65295	-0.323017	4.13944	2.29591	3.66541	5.33723	4.53307
IQGAP3	ENSG00000183856	2.38253	4.52731	59.7642	1.07e-14	3.36802	2.38883	1.76059	1.80648	4.55096	5.64085	5.86314	6.25505	4.06691	4.09962	4.64132	5.89376	5.98342	4.69596	6.21712	3.95402	5.08771	3.59031	4.45062	4.70374	3.20755	6.50084	4.23963	4.35022	5.11362	4.07567	-0.582122	4.56482	4.17457	5.1257	4.58852	6.23678	4.46269	-0.438486	-0.401975	-0.0053365	-0.254122	-1.89082	1.15839	4.77681	3.29773	2.56973	5.82904	5.55436
MATK	ENSG00000007264	-2.73529	3.00795	58.8122	1.73e-14	4.95589	2.37079	2.25139	4.40796	1.24792	0.990515	-0.371065	0.122627	1.60277	1.28805	1.41868	1.99835	1.00136	0.677379	0.976745	0.40361	3.07818	2.32039	2.58071	-0.110206	2.08435	1.32329	1.51048	0.574324	2.31455	2.85328	0.836191	0.688624	2.54968	2.37093	1.58186	1.67507	1.42215	1.31393	1.31423	1.73905	1.60321	1.99513	-0.756913	1.22062	-0.359803	2.75684	-0.284393	1.91033
LILRB1	ENSG00000104972	-2.41145	3.64576	58.6598	1.87e-14	4.23944	3.535	3.99171	6.14328	2.04321	2.21291	2.12247	1.20577	2.3847	0.799658	2.63316	3.52669	1.82681	2.53971	0.721865	1.59514	4.64696	2.73633	2.89448	1.72333	1.86754	1.21303	1.03906	1.9288	2.10017	2.12193	3.38973	1.45989	2.9335	2.34622	2.76496	1.75779	0.936726	-0.352329	1.59333	1.80838	0.755215	-0.0449861	0.280561	1.55983	0.9758	3.02968	0.486125	2.12715
SASH3	ENSG00000122122	-2.5842	5.16856	59.0511	1.54e-14	5.33228	4.93084	5.3316	8.00754	3.87852	3.36879	2.89671	3.18543	3.8567	3.54025	3.9073	4.75441	3.53741	4.14645	2.93977	3.22615	5.16458	4.54561	4.14466	3.26617	3.47827	1.94164	4.01711	3.32526	4.23784	4.26304	2.36784	3.26815	4.86574	3.9374	3.62138	3.2054	3.14635	1.89229	2.58154	2.86846	1.78743	1.98984	0.44362	3.11393	1.5271	5.31884	1.73667	3.45725
SH3TC2	ENSG00000169247	3.26304	1.88484	58.5321	2e-14	-0.607441	-1.77216	-0.741913	-0.163503	1.69019	-0.451843	4.01884	3.03765	0.414568	3.24105	3.6167	2.26179	0.960523	4.28815	0.693714	1.626	-0.430369	1.43449	3.07416	2.28387	0.627717	2.32088	2.19419	1.44791	2.12236	1.79883	-1.15403	3.04485	1.83213	0.958953	1.47082	-0.00774443	1.4309	-1.1033	-0.996336	-0.0660905	-1.16336	-2.24229	-2.68291	3.48583	-1.4791	1.75515	0.962045	3.06429
ITGAX	ENSG00000140678	-2.21146	5.90531	57.5318	3.33e-14	7.18687	6.51717	6.06337	7.19498	4.7468	5.57313	5.21231	4.70044	5.19378	4.20526	5.02477	5.91403	5.22579	4.33526	3.51521	3.90454	5.23846	5.58545	6.36076	4.76804	3.52021	4.35136	3.50418	3.49854	4.74537	4.95703	1.83128	4.80139	4.71705	5.96023	5.05245	5.69649	3.96183	0.870063	3.1562	3.92125	2.79424	1.45048	1.75449	4.69889	3.26097	5.33079	4.91586	5.37527
WAS	ENSG00000015285	-2.12226	4.62116	56.8121	4.79e-14	5.09696	4.76124	4.76647	7.0056	3.891	3.6256	3.19479	3.10726	3.95754	3.06226	3.87497	4.6374	3.34724	3.7143	2.77153	3.02666	5.17308	4.74373	4.30099	3.2301	3.52845	2.28169	3.06153	2.67483	3.56602	3.85749	1.90798	3.26452	4.1036	3.96809	3.68972	3.50055	2.67308	2.20092	2.82109	2.87655	1.26699	1.69739	0.255687	3.00377	2.18255	4.6961	2.14647	3.43935
RASGRP3	ENSG00000152689	-1.68583	4.6446	56.202	6.54e-14	4.84834	5.86553	5.29735	5.58792	3.27198	4.25576	3.38663	3.68085	4.6144	2.95451	3.45447	4.32419	3.92294	2.73121	3.78076	3.19562	4.37453	4.83973	3.48531	2.7693	3.28745	2.91787	3.27779	4.15848	5.05424	4.2903	3.92769	3.62911	4.47502	3.83231	4.23701	3.44338	3.80756	0.940026	3.25457	4.28729	3.21549	2.80512	1.56501	3.46641	2.99607	4.26083	3.64495	4.05746
CD37	ENSG00000104894	-2.83537	6.03663	55.9369	7.48e-14	6.37002	5.28232	5.60277	9.08121	4.9915	4.35491	4.33035	4.59863	4.84248	4.56565	4.76456	5.48382	4.12738	5.0525	3.86679	3.88553	5.33676	4.99543	5.40584	4.27505	3.64677	3.05784	4.77026	3.57069	5.44319	5.01976	2.98746	4.43505	5.5697	5.07019	4.36672	4.34944	3.84239	0.990358	3.6178	4.06983	2.18299	1.86263	1.6342	4.20679	3.45896	5.94094	2.52296	4.30327
CORO2A	ENSG00000106789	2.17078	5.87538	55.5332	9.19e-14	4.82626	3.60866	3.79091	3.7569	7.28927	5.9868	5.01944	5.69171	5.23955	7.78376	5.62906	5.45956	6.99516	6.56565	6.53704	5.9544	1.85445	6.05042	5.39964	6.69748	3.55291	6.25332	6.20569	5.75737	6.5227	6.38307	2.05015	5.10857	6.08512	5.68086	4.50537	5.73102	7.17777	1.66327	1.46567	3.29411	2.13373	2.00564	1.6342	6.66163	3.87115	4.8135	6.15007	5.73277
DDC	ENSG00000132437	3.5533	2.55633	55.3884	9.89e-14	0.10178	-0.79913	-0.211398	-1.71491	2.3509	2.67598	1.63525	3.93173	0.926774	-0.591363	0.7666	4.29856	3.90869	-3.38373	4.36209	3.23118	-6.40765	1.66729	4.02556	1.52326	4.05327	4.92544	-1.79645	1.89043	2.44356	4.52907	4.60734	2.49443	5.74223	2.78367	2.11805	1.51516	1.86434	9.37275	6.51348	4.10297	7.1199	8.75038	8.60814	-1.78519	7.16139	2.0422	-1.31296	3.593
SPI1	ENSG00000066336	-1.93244	5.59628	54.9972	1.21e-13	7.09816	5.86231	5.72539	6.26808	4.65464	4.51977	4.6825	3.95251	4.88151	3.56489	5.66151	5.63916	4.62003	4.33737	3.48473	3.69494	6.71405	5.06149	5.29767	3.91045	4.26048	3.85334	3.64134	3.82785	4.87521	5.74793	3.37967	3.56556	4.95619	5.39636	4.92622	4.74376	4.08604	3.45652	3.79986	3.9134	2.09012	2.30274	1.56501	4.17724	3.11207	5.1473	2.74709	4.50895
RENBP	ENSG00000102032	-1.44482	4.10543	54.1812	1.83e-13	4.99412	4.26818	4.48477	5.33587	3.08907	4.04039	5.41305	3.01147	3.35727	2.91194	3.70142	3.92872	3.59857	2.48378	1.97966	2.52728	5.78063	3.65165	4.37143	2.03902	3.17642	2.88229	2.31999	3.17374	3.63712	4.64569	0.713334	5.21219	3.65563	3.63982	3.3372	4.67802	2.89784	4.21599	2.16729	2.66855	0.736479	1.28775	1.46005	3.42427	2.38059	3.24467	1.88239	3.23313
RASSF4	ENSG00000107551	-1.75662	6.36184	54.1039	1.9e-13	6.49393	7.77751	7.18963	6.79875	5.43179	6.08622	5.16619	5.13404	6.35612	4.01499	5.19362	6.72835	5.48288	6.32482	5.59942	5.01577	7.21039	6.43137	6.12521	5.03798	6.6118	4.24204	3.88182	5.15403	4.9883	5.41509	5.54153	6.16983	5.55621	5.92258	5.69425	4.70375	5.16186	6.96973	5.18182	5.27854	7.74214	2.56684	5.03087	4.35007	3.72496	5.65164	4.278	4.71645
DOK3	ENSG00000146094	-2.16715	4.26609	54.0822	1.92e-13	4.46853	4.38209	4.38125	6.82277	3.01498	2.76994	2.83222	2.81363	3.60536	2.72238	3.63167	4.17289	3.17946	3.38037	2.00852	2.30693	4.7197	3.32936	3.33757	2.49314	2.34925	2.58512	3.41301	2.27103	3.67014	3.42601	3.43903	2.74969	3.89364	3.87397	3.14751	3.48174	2.66198	1.17577	2.83705	3.76653	0.978937	1.65128	1.11756	3.05015	2.06806	3.96907	1.79137	3.5068
PLEKHO1	ENSG00000023902	-1.49893	6.07102	54.0348	1.97e-13	7.06622	6.34351	6.09425	7.34289	5.22386	4.82044	5.66216	5.70402	5.88311	5.2223	5.28544	5.65207	4.76046	4.87547	4.78452	5.52882	7.59648	5.58994	7.43329	5.73432	5.75875	4.85626	5.00065	4.70333	5.54187	6.55502	5.11478	5.86726	6.19998	5.43056	6.06151	6.68904	5.22292	5.15432	4.81051	5.5984	3.17432	3.96784	3.21271	5.28541	4.20498	5.93871	4.84327	5.64957
NTSR1	ENSG00000101188	5.70305	4.10666	53.8509	2.16e-13	-0.244871	-2.43959	-1.10448	-0.844973	-0.110037	0.539646	2.84861	3.66415	4.66498	-3.99736	6.67512	-0.57442	5.16643	-4.27682	0.590621	0.934125	-0.981384	0.0127864	3.94032	3.38903	1.41298	6.14317	4.62228	1.85898	0.798599	2.11256	-3.55613	1.14904	4.78622	3.60639	2.54649	5.82141	4.74277	0.109002	-3.49884	-1.74727	-4.19898	-3.93034	-5.00484	-0.32999	-3.16716	-1.1003	2.05999	1.29251
LAPTM5	ENSG00000162511	-1.86168	8.61886	53.9741	2.03e-13	9.95784	8.4685	8.82933	9.95929	7.62607	7.66484	7.88193	6.97109	7.74402	7.02986	7.92024	8.196	7.41469	8.35634	6.53158	6.81174	9.39449	8.20608	8.1442	7.55877	7.29562	6.69023	6.60428	6.84111	7.95293	8.1546	5.39349	6.86501	7.5333	8.02169	8.29179	7.85944	7.16996	5.39907	6.02799	6.57108	4.672	5.3512	3.78415	7.20944	6.21198	8.06831	6.38052	7.72932
APOBR	ENSG00000184730	-1.72644	4.81863	53.8524	2.16e-13	6.16954	5.11906	5.08409	5.40974	3.89514	4.10094	3.99203	3.58206	3.89957	3.03166	4.92746	5.01569	3.71975	3.40868	2.5539	2.87433	4.22625	4.3356	4.46934	3.45301	3.32579	3.89452	3.08197	3.4145	3.80204	4.98938	2.21772	2.97986	4.29188	4.81834	3.90871	4.30581	3.71395	0.594429	3.30134	3.09346	1.73176	1.09449	0.844825	3.81425	1.98033	4.59684	2.98863	4.3213
AIF1	ENSG00000204472	-1.60308	5.35135	53.6512	2.39e-13	6.27151	5.67231	5.89391	6.51374	4.64239	4.84483	4.80937	4.47719	4.94429	3.10488	4.84895	5.46533	4.5518	4.44575	4.13363	4.13119	6.74511	5.46857	4.95307	4.39393	5.10517	3.26545	3.03382	3.95228	4.47911	5.86693	3.22336	3.93598	4.39454	4.97868	4.98412	4.53809	3.96183	3.52356	3.53947	3.8408	2.48191	2.81412	2.37309	3.481	3.17665	5.11936	3.07936	4.12061
MMP12	ENSG00000262406	-4.69636	6.99638	53.4766	2.62e-13	9.71711	4.38659	6.03442	0.482389	4.50298	3.5786	1.05343	3.15586	3.74827	0.575535	4.2339	3.9184	3.69092	3.18612	0.842159	2.09167	2.05588	3.96411	2.83275	2.93082	4.72955	5.14403	-0.314579	2.00979	5.10899	2.972	-4.77852	1.28439	2.86448	3.49837	4.31944	3.77444	3.68135	-3.6535	1.89729	-1.56086	0.555907	-3.19338	-2.34188	0.792	-3.16716	0.905799	3.69244	3.21571
OTX1	ENSG00000115507	2.34617	0.930581	53.0599	3.24e-13	-0.434973	-0.79913	-1.35384	-2.32497	1.44137	0.52247	0.425401	0.809839	0.991625	1.83553	1.00594	1.19283	0.529289	2.60757	0.512194	1.71481	-1.36325	-0.654638	-0.982509	1.04734	0.202411	1.07083	2.29686	1.80224	2.29514	0.326199	-1.71963	3.01488	0.555952	0.433862	0.642229	-0.555232	1.86434	-4.87589	-1.2425	-0.877329	-3.71355	-3.01281	-1.23225	2.1524	0.321129	0.653681	2.11464	1.66538
MST1R	ENSG00000164078	2.32644	6.35758	52.9765	3.38e-13	5.28449	4.51255	3.62128	2.23768	7.36094	7.17606	7.72225	6.3158	6.1821	6.53578	7.07696	6.33308	7.4979	5.774	6.52436	5.61595	1.43155	5.88634	5.78023	6.05406	4.67118	7.76201	7.26042	6.76415	6.79616	6.12164	-0.871629	4.61847	6.11797	7.02772	6.10685	5.97962	7.55525	-0.121003	1.39193	0.337265	0.930302	-1.12299	-1.16354	6.28316	-1.81352	5.1002	7.05179	7.67203
PLA2G4C	ENSG00000105499	-1.82649	3.43355	52.7499	3.79e-13	3.71563	4.79994	3.85855	4.4051	2.47216	3.18998	2.84317	2.28983	3.31355	3.01387	2.63316	4.30451	2.9344	2.547	3.14862	2.90611	3.42682	2.75774	4.64722	1.63782	2.55694	1.31361	2.92489	2.85699	3.0295	3.71	4.32389	4.09789	3.86363	2.51094	3.54121	3.16891	2.06302	4.1437	4.05148	4.5502	2.71031	2.78085	3.77543	3.46397	4.69013	3.38883	2.21811	2.30245
LIPA	ENSG00000107798	-1.72466	7.26551	52.3757	4.58e-13	8.82583	6.84432	7.62845	7.77646	6.83867	6.4981	6.5935	6.29967	6.35612	5.87824	6.16485	6.74942	7.07882	5.27695	5.98675	5.95744	6.25791	6.53228	7.13975	5.55349	5.72687	6.2568	6.52595	6.63694	6.81018	6.77806	6.05147	6.08584	6.73592	6.42042	7.24214	5.88873	6.22433	4.92878	5.65851	5.95293	7.3282	5.80906	6.46361	5.41954	6.51954	6.87513	5.32801	6.12924
PLEK	ENSG00000115956	-2.45532	5.16859	52.2491	4.89e-13	6.04122	5.05462	5.29409	7.57773	3.78576	3.60331	3.17326	3.56416	3.44673	2.18454	3.95568	5.07728	3.15252	3.42065	2.70257	2.67479	6.51475	4.20724	4.14254	2.41817	2.88691	2.49803	3.54402	3.008	4.20702	3.98874	2.18726	2.48196	4.20281	3.61159	3.67053	2.95183	3.03892	1.77277	2.49363	2.48486	2.17606	1.67781	1.27438	2.81712	1.3564	5.10286	3.0176	3.25035
LCP1	ENSG00000136167	-2.15436	7.74183	52.0916	5.3e-13	8.79645	7.40082	7.91193	9.8743	6.59438	6.56647	5.6317	6.03155	6.61086	5.52738	6.93426	7.60925	6.63997	9.07019	5.53345	5.69812	7.83694	7.46989	6.96106	5.92237	5.51503	5.59039	6.00445	6.08626	6.88349	6.57306	5.84262	8.58595	6.94777	6.13046	6.4164	5.78078	5.63882	2.68125	5.42894	5.9018	4.5187	4.00629	4.15755	5.49094	7.12912	7.69285	4.89102	5.83559
IQANK1	ENSG00000203499	2.60399	4.22699	51.9014	5.84e-13	2.57263	2.45309	1.93783	-1.71491	4.30888	3.9819	3.54591	4.75075	3.908	4.64866	4.41954	3.27297	5.43027	4.56013	4.30625	4.30097	-1.27837	3.23327	2.56814	4.80038	3.7701	5.05385	5.34733	4.56887	4.17375	2.45409	2.42115	4.46386	3.5715	4.53915	3.15305	3.56323	5.00309	1.34005	1.57441	1.20853	1.41573	1.96851	3.11928	5.54689	1.66854	4.38611	4.93116	4.50178
BTK	ENSG00000010671	-2.44594	4.22209	51.8419	6.02e-13	4.64109	3.95777	4.47331	6.89152	3.11413	2.97324	2.45782	2.51145	3.10222	2.48485	3.24075	3.64406	2.79426	3.07696	2.02556	2.61451	3.97713	3.52625	3.54427	2.54103	2.38601	1.4167	2.90972	2.05212	3.21994	3.10549	-0.0597011	2.22953	3.68643	3.08193	3.02286	2.54393	2.04035	0.433964	1.78657	1.73014	0.598032	0.212614	-0.659066	2.32401	1.0638	4.12754	0.272	2.6051
WDFY4	ENSG00000128815	-2.98068	5.13084	51.4685	7.28e-13	5.10484	4.10139	5.24719	8.26823	3.70794	3.58482	2.24313	2.78302	3.33245	2.83806	3.60765	4.24072	3.68466	3.56239	1.77321	3.5656	4.51494	4.52858	4.39476	2.79915	2.12841	2.15186	3.56837	2.35797	4.06336	2.99767	-0.0966953	2.43747	4.23962	3.16907	3.15582	2.41392	2.41556	-0.627963	2.86846	2.12607	1.14443	0.350943	-0.14686	2.84746	2.05952	5.38747	0.272	3.09891
TNFAIP8L2	ENSG00000163154	-1.68694	2.90519	51.298	7.94e-13	3.75847	3.26248	3.22999	4.38783	2.1088	1.60229	1.8888	1.45915	2.37257	0.919122	2.68573	3.0069	1.65831	1.48188	1.50816	1.49839	3.92662	2.57078	2.36508	1.54691	2.14994	0.792778	1.40627	1.14306	1.49833	2.60201	1.28757	1.31282	2.10717	2.74638	1.79541	2.10539	1.60324	0.359325	1.526	2.02046	-0.217128	0.776248	-0.861883	1.03541	0.651602	3.21304	-1.00262	1.49096
CD68	ENSG00000129226	-2.45977	2.30471	51.1005	8.78e-13	3.05372	4.36093	1.52926	1.1753	0.993914	0.357935	-0.181587	-0.268163	0.54992	-0.893018	1.1122	0.85692	0.815407	1.17792	1.81301	-1.29238	1.97173	-0.218539	1.24779	-0.110206	0.499392	1.19205	-1.09984	0.410438	0.938606	2.28092	0.29473	0.946225	1.26598	1.67622	3.38038	1.04445	0.317597	-1.60287	-1.2425	-1.31985	-1.31146	-1.674	-3.13037	0.203133	-1.94477	-0.54	-0.228898	1.4197
LIMD2	ENSG00000136490	-2.29272	5.34678	50.9674	9.39e-13	5.14192	5.80694	4.95475	8.08057	4.0235	3.73402	3.52226	4.18981	4.78189	3.60404	4.04111	4.8015	3.71975	5.67925	3.34692	4.64778	5.94688	4.85967	4.07749	4.3031	4.27525	2.83907	4.50733	3.29913	5.15817	4.62936	3.00938	6.5438	5.14612	4.10514	4.22258	4.48512	3.47278	3.07636	3.29269	3.81787	2.46493	3.163	2.02858	3.68793	1.83784	5.1785	3.43764	3.78244
EVL	ENSG00000196405	-1.82102	6.49407	50.7966	1.02e-12	7.45137	6.60946	6.56333	8.29896	5.47181	5.88381	5.33956	6.10688	5.93556	6.06577	5.82929	5.88617	5.39495	5.2857	5.86305	6.0371	6.7593	6.49809	6.40562	5.8741	5.85858	4.7445	5.64335	5.15888	5.58113	6.29884	7.48211	5.42573	6.70405	6.03993	5.87995	6.37968	5.04285	6.9238	6.73438	7.36333	6.70264	6.88246	6.50576	5.81112	6.36271	6.3906	4.90349	5.79628
ITGAL	ENSG00000005844	-2.64304	5.33546	50.7174	1.07e-12	5.41281	4.95525	5.45327	8.25916	4.2616	4.26224	3.00793	3.33538	3.97769	3.48	4.47204	4.92647	3.14038	3.9799	3.14082	3.03243	5.18528	5.14309	4.6322	3.01802	2.94964	2.92425	4.51737	3.01871	4.088	3.96811	3.20067	2.87413	4.86826	4.11979	3.20735	2.82967	2.73793	-0.679494	2.13537	2.68246	2.21041	2.00564	0.844825	2.70977	1.01165	5.39182	1.31931	3.1065
GIMAP8	ENSG00000171115	-1.81066	4.17111	50.2211	1.37e-12	4.42581	3.90653	4.57153	6.53089	3.98715	3.02599	2.09525	2.22298	3.9247	3.52464	2.7801	4.26026	2.82492	2.65898	3.27986	3.62409	5.28366	4.41693	4.30479	2.57594	2.58883	1.17075	2.95105	3.07796	3.7388	3.32417	3.06068	3.2826	3.89034	3.48994	3.82089	2.75107	2.94132	2.98416	4.48795	4.36558	3.74939	3.23177	1.76334	2.40273	2.96898	4.59212	2.30528	2.35432
HIST2H2BE	ENSG00000184678	2.31925	4.63456	50.1308	1.44e-12	3.51463	2.26411	2.27799	2.23768	4.54571	4.85	5.66602	6.85722	3.25532	4.44642	4.89929	3.46953	5.97362	7.2829	4.53469	5.83649	3.7459	3.27471	3.45831	5.17709	2.58883	6.17293	4.42839	4.83746	5.34042	4.17802	3.62378	3.44552	3.72031	5.0683	3.19933	6.10034	5.74693	5.39674	5.80824	3.18428	5.94185	6.96237	4.1759	6.73572	5.8745	4.26439	6.07488	4.14659
HIST1H2BC	ENSG00000180596	2.92906	1.50777	50.0319	1.51e-12	-0.518631	-1.57285	-0.814976	-0.740004	0.13352	0.487494	1.8888	2.90176	-0.158617	-0.342003	2.95687	0.557775	0.904216	3.48663	0.829278	2.3721	1.73701	0.467352	-0.713323	1.2043	-0.678945	2.90181	-0.387643	1.75176	1.76607	1.01034	-1.71963	-0.258134	0.359729	1.97919	0.914431	2.21356	1.12091	-0.121003	-1.2425	-1.65105	4.07621	1.97387	0.280561	3.76146	0.431102	1.52088	3.13329	1.31886
HCK	ENSG00000101336	-1.92595	5.33618	49.9211	1.6e-12	6.56677	5.78214	5.70797	6.37748	4.25518	4.34639	4.33229	3.95251	4.3183	2.23914	5.58975	5.28883	4.04514	3.65982	3.77069	3.15387	6.12105	5.18419	4.80556	3.39555	3.838	3.73682	2.91732	3.7464	3.9888	4.87491	2.60518	3.0278	4.30806	4.35166	4.1482	3.73868	3.63669	2.84521	3.39328	3.17775	2.25717	1.89691	1.18498	3.42175	2.5302	4.94668	2.42256	3.80359
ABHD17C	ENSG00000136379	2.24383	6.04783	49.6227	1.86e-12	5.28217	3.48557	3.08691	3.13619	6.62553	6.50768	6.13171	6.73509	4.77039	6.0214	6.42062	5.45733	5.95425	4.98695	6.34904	6.13824	4.2043	5.70808	4.72432	6.04992	5.08015	7.51007	6.89114	6.99461	7.64521	7.2637	3.2196	4.81387	5.63678	6.23134	5.34479	7.03377	6.91595	4.62992	3.04377	3.02593	3.76796	5.19349	3.18663	7.09519	3.69772	4.74029	8.6357	6.74755
KMO	ENSG00000117009	-2.61276	2.1619	49.5007	1.98e-12	3.8634	1.03519	1.68973	4.09865	0.29251	0.746096	0.807272	0.615023	0.787611	-0.253194	1.4048	1.58739	0.172027	0.921452	0.463006	-0.444387	2.27535	0.852845	1.60861	-0.038056	-1.46744	-0.106293	0.334255	0.149571	0.374343	-0.0834448	-2.11555	0.109075	0.800804	0.54663	1.08653	0.242579	-0.281579	-1.1033	1.57441	-0.0053365	0.810008	-2.05587	-2.68291	-0.32999	0.26283	1.28852	-0.747365	0.189168
NEK2	ENSG00000117650	2.41185	2.92885	49.5727	1.91e-12	1.25448	0.672622	0.156642	1.73545	2.54768	3.29232	4.15029	3.59092	2.45537	2.67224	2.34431	3.70086	3.10335	3.878	3.35143	2.21858	3.72806	1.84786	1.79278	3.29439	2.12841	4.25727	2.85138	3.40364	3.27382	2.71774	-0.173657	3.93369	2.69308	2.43093	3.30519	4.02695	2.65826	-1.41646	-1.53948	-0.82389	-2.43345	-3.01281	1.7094	3.64108	2.20595	1.02268	4.39963	2.7477
CCDC187	ENSG00000260220	2.61787	0.625668	49.2202	2.29e-12	-0.912295	-1.57285	-1.95248	-2.32497	1.48594	0.746096	-0.712102	1.91946	-2.34624	0.15645	1.65968	-0.284913	1.67523	1.159	1.67584	-1.29238	-4.82269	-0.349784	-0.841647	0.0962451	-1.01998	1.68049	1.53045	0.756035	0.218223	0.536967	0.691801	0.772893	0.260875	2.08006	-1.04058	2.28349	0.240118	2.90765	4.0256	6.14441	3.45494	3.78924	4.94401	1.17351	2.95063	-1.15005	0.0204615	-0.202257
HIST1H2AC	ENSG00000180573	1.92661	5.43592	49.1679	2.35e-12	4.45214	3.24609	4.01429	3.64264	4.50569	4.96094	5.73379	6.77356	4.11136	4.75285	5.54064	4.43963	5.51202	5.94079	5.5961	6.80291	5.26875	4.44029	3.79683	5.45223	4.1257	5.62603	4.66355	5.49758	5.52183	5.76672	2.48514	5.83822	4.71238	5.51752	5.02626	5.95549	5.56528	4.83778	3.38788	2.2371	6.26352	5.69435	2.19483	6.7909	2.82026	5.55452	5.89141	5.28459
CD180	ENSG00000134061	-2.57203	3.69674	48.9994	2.56e-12	3.59145	3.34177	3.77855	6.644	2.39246	2.78082	1.63525	1.45915	2.78304	1.61735	2.28496	3.10797	2.38502	2.70536	1.47546	1.82531	3.72035	2.43116	1.96571	1.88052	2.10655	0.599137	2.53786	1.91358	2.64608	2.6546	-1.15403	1.66125	3.64194	1.99517	2.23766	1.54652	1.85137	-0.438486	0.732118	0.21493	-0.498541	-0.624535	-1.09795	2.02549	0.321129	3.83484	0.309968	2.59435
FAM78A	ENSG00000126882	-1.96644	3.98998	48.9097	2.68e-12	4.28795	3.97777	4.27744	6.38439	3.03761	2.58378	2.04871	2.73584	3.43512	2.88284	2.74198	3.86299	2.77869	3.00726	1.94426	3.03817	4.92383	3.87383	3.81822	2.49314	2.63537	1.81697	3.23887	2.36918	2.85933	3.29134	2.37461	3.08661	3.86363	3.48711	2.88974	3.24736	2.36627	1.84749	2.15461	2.61634	2.19677	2.02644	0.0684082	1.91525	2.05093	4.36523	1.00897	2.49962
CEACAM21	ENSG00000007129	-2.06461	1.61968	48.403	3.47e-12	2.09827	1.18031	1.78552	4.10747	0.978401	0.556619	0.0628313	0.682927	0.926774	0.59958	0.505733	1.36987	0.584081	0.53788	-0.463827	-0.15488	1.5867	1.20432	0.650952	-0.038056	0.027324	0.0650751	0.378994	-0.13705	0.723146	0.644882	0.579033	0.319843	1.31608	1.22606	0.092313	0.660805	0.158241	-2.76041	-1.17691	0.492783	-0.371162	-0.530413	-3.41988	-0.589634	-0.108264	0.724415	-0.671416	-0.202257
CRYAB	ENSG00000109846	-1.99825	5.37235	47.99	4.28e-12	6.84168	6.40903	5.53226	3.76361	3.66498	4.34028	4.1191	5.05936	5.49296	4.13912	4.08744	4.09371	3.59857	2.36498	5.39825	5.15453	3.35888	4.82712	7.12266	4.763	5.30555	3.88638	3.57319	4.04777	3.79745	5.53478	4.30452	5.48314	5.15853	4.62385	4.76179	6.05698	4.33692	8.61216	2.67775	5.80281	2.63644	1.26168	-0.360985	3.86517	3.21174	4.5654	8.11339	4.78539
FGR	ENSG00000000938	-2.39589	5.15454	47.8395	4.63e-12	6.71663	4.77044	4.92281	6.92658	4.42501	3.84871	3.34101	3.44211	3.92885	3.25247	3.9073	4.76525	3.90152	3.58737	3.20206	3.12175	4.68577	4.12929	5.26882	3.13967	2.98602	2.67861	2.35959	3.04341	3.53878	3.92595	2.50996	3.44552	3.07988	4.73035	3.86039	3.61099	3.12226	1.45204	2.61433	3.62237	2.61608	0.24846	1.48166	3.02715	1.38402	4.54111	3.3808	3.61974
SCIMP	ENSG00000161929	-2.51769	3.57541	47.719	4.92e-12	3.51988	3.26899	3.67729	6.47713	2.07273	2.01835	1.93047	1.43966	2.19119	1.41543	2.74749	3.26485	2.06374	1.91301	0.412083	1.05244	2.95649	2.87506	2.90951	1.34586	0.499392	0.646185	1.76764	1.1817	2.30164	2.22115	0.144313	1.26997	2.41365	2.46576	1.8235	0.771128	1.20487	0.307331	1.526	1.55966	0.659	0.579212	0.686321	0.644323	1.61128	3.15789	0.383032	1.73553
ADAP2	ENSG00000184060	-1.55793	3.95944	47.0662	6.86e-12	4.44526	4.82112	4.89802	4.58256	2.87538	3.10311	3.31371	3.31413	3.26847	2.22375	3.14386	3.98419	3.38373	2.47998	2.55781	2.36297	5.55922	3.57531	3.1688	2.46858	3.20755	2.4099	2.00021	3.29913	3.04894	3.93395	2.26951	3.30753	3.33928	2.88581	3.65303	3.35757	2.57394	2.01082	2.29991	3.58334	2.55858	1.80962	2.49501	2.66789	2.9871	3.6886	2.11464	3.39049
LAT2	ENSG00000086730	-1.64253	4.4983	46.9394	7.32e-12	4.81456	4.66339	4.8157	6.56937	3.34939	3.61349	3.7253	3.06971	3.83918	3.17857	4.22603	4.45488	3.39399	4.05346	2.85651	2.86789	4.58882	3.93855	3.67607	3.09223	3.3539	2.46343	3.07519	3.45713	3.83825	4.51313	5.55501	4.82131	3.81916	3.89542	3.94431	3.90319	3.51451	2.47284	5.10891	5.11457	3.87248	1.90255	1.91402	3.11704	5.29	4.57978	2.57846	3.04468
TMEM105	ENSG00000185332	2.9037	1.25525	46.8212	7.78e-12	0.0734909	-3.35713	-2.5582	-1.71491	1.80896	0.573394	0.425401	1.27341	-0.0243162	1.75218	1.62421	0.835143	1.78844	2.32734	1.28104	1.64119	-4.08572	-0.494174	0.446334	0.535129	1.13922	1.65004	2.39269	2.04515	3.15323	1.87837	-4.77852	1.47255	-0.110492	0.729752	2.12371	-0.348781	0.961076	-3.29093	-3.49884	-5.02029	-6.52091	-5.51531	-5.00484	1.42553	-1.69323	0.0938718	1.49439	2.22095
NCKAP1L	ENSG00000123338	-2.17487	5.88744	46.7072	8.24e-12	6.81148	5.64381	6.31283	8.03195	4.84737	4.64507	3.77189	3.85285	4.73057	4.03937	5.10417	5.63602	4.73345	4.48711	3.55878	4.07638	6.59112	5.69009	5.81124	3.92406	3.63918	3.47107	4.17291	4.14061	4.6569	4.85258	3.87134	3.47097	5.12168	4.62385	5.13391	4.07793	3.92362	2.28398	3.71386	3.67668	2.26373	2.55258	1.23675	3.68163	4.34679	5.84658	2.13594	4.36622
SIM2	ENSG00000159263	2.99298	3.08651	46.5599	8.89e-12	0.977522	0.415464	0.84305	-0.12995	3.23655	3.98973	2.94833	4.54946	2.82813	3.82919	4.99614	3.07583	1.741	3.56778	3.376	3.02666	0.603578	0.543301	0.743316	2.18182	1.89331	5.23083	5.30376	4.73832	3.94588	1.41271	1.13636	2.53119	0.240265	2.32107	0.457446	2.99415	3.83746	1.72402	1.37016	1.10211	0.827819	0.536356	0.487012	3.83521	1.3424	1.9625	3.86176	3.54358
UGT8	ENSG00000174607	1.74106	4.60759	46.5444	8.96e-12	3.07528	3.7733	3.18619	2.74678	5.07956	5.3467	4.56506	5.5132	3.88257	4.35403	5.14229	4.6176	5.57425	1.7707	4.88597	5.10336	-0.0677991	4.16779	4.28955	5.53882	4.03023	4.71722	4.15534	5.96503	5.8563	4.7216	3.242	1.42124	4.99976	3.68733	6.38612	5.67418	4.82963	2.52499	4.18689	5.23277	5.73146	3.51352	5.3785	4.23432	5.4755	3.49178	5.61541	-3.00961
NPL	ENSG00000135838	-1.47398	4.48463	46.3711	9.78e-12	5.22786	4.99209	5.57354	4.72917	3.11768	3.52355	3.7253	3.96279	3.76692	2.93575	3.87245	4.52202	3.98194	1.90167	3.85254	2.91863	5.46541	3.88604	4.34219	3.08417	2.06181	3.19337	2.41971	3.14795	3.70733	4.14164	0.985246	4.02888	3.38459	3.90814	3.69923	4.20622	2.98651	1.72402	2.42664	2.70536	2.39497	1.33018	1.35856	3.3361	2.13459	3.76944	2.57846	3.65895
HMOX1	ENSG00000100292	-2.12379	6.02323	46.2997	1.01e-11	7.24767	5.98347	6.15111	7.82257	4.15179	5.23449	4.96284	4.42114	5.12136	4.29266	4.31772	5.23268	4.30369	3.0845	4.56025	4.54858	6.80165	4.883	4.60784	4.38083	5.46652	4.87449	4.75761	5.42023	5.1979	5.64285	2.5761	4.51828	6.0095	5.07302	5.96593	6.49738	4.43253	3.75468	3.48479	3.62717	2.42453	4.2764	2.75671	4.69473	3.00943	5.35384	6.8124	5.9353
ALG1L	ENSG00000189366	3.66209	1.37407	46.1585	1.09e-11	-1.37527	-1.1695	-2.32688	-3.40297	0.723144	0.965315	1.34294	0.649375	0.750617	-1.19	2.55994	0.263829	-3.57691	2.01649	1.40776	0.0861281	-4.08572	1.14054	0.0358691	1.65967	0.906018	1.98499	2.79472	1.49981	-4.91106	2.97717	-1.83992	-0.751948	1.02219	0.630899	-0.764947	1.78434	1.31287	1.79181	-1.53948	-1.3958	-2.27298	-1.42784	-3.13037	2.19431	-1.05168	0.778607	-0.827535	2.44085
NFAM1	ENSG00000235568	-1.84082	4.53946	45.8356	1.29e-11	6.01635	4.30188	5.07021	5.26276	2.64914	4.06728	2.08606	2.1648	3.98964	2.95451	3.77066	4.69066	3.81254	3.3199	2.57334	2.68215	5.55199	4.58807	5.00879	2.80896	3.5448	2.78754	2.8789	3.06768	3.64225	4.03905	1.71867	2.34415	3.32712	4.1361	4.36792	3.55039	3.04178	3.61195	2.74275	2.57715	1.47344	3.16535	0.686321	2.64216	1.56378	4.36965	1.49439	3.69209
UBE2C	ENSG00000175063	2.10444	4.10645	45.7666	1.33e-11	2.78379	2.27708	1.62214	2.88449	4.06816	4.52193	6.1306	4.11189	3.81699	3.25247	2.89371	4.83891	3.99547	5.27145	4.51672	3.31879	7.04421	3.43282	3.07416	4.38083	3.97701	4.7291	4.75655	4.20456	4.26137	4.41366	0.506883	4.82255	3.77327	4.91078	4.57722	5.0935	4.00492	-0.0514625	-0.193028	0.383435	-0.688019	-1.48556	2.22718	4.08	3.67275	2.05323	5.46051	4.54428
NRROS	ENSG00000174004	-1.71302	2.78725	45.7111	1.37e-11	3.35633	2.99062	2.99639	4.7496	2.30189	1.50945	1.48953	1.65784	2.01521	1.68634	2.3731	2.78349	1.84188	1.26897	0.98838	1.39468	4.16884	2.57682	2.50358	1.01378	1.81459	0.80665	1.37348	1.73453	2.20095	2.51224	2.24014	1.05119	2.48983	2.17434	1.95625	1.79309	1.50729	1.64243	1.99302	2.7099	1.65402	2.78695	0.648601	1.26624	0.69634	3.66001	0.151706	2.01074
LST1	ENSG00000204482	-1.74506	4.43354	45.671	1.4e-11	5.51824	4.65348	4.7276	5.78108	3.6031	3.83486	3.57248	3.45187	3.77615	1.88529	4.32511	4.58779	3.56491	3.38852	3.02697	3.03243	4.80363	4.27934	4.11903	3.66238	3.63918	2.34959	2.52797	2.69278	3.39424	4.77898	2.47257	3.42288	3.52327	4.4779	3.62936	3.75891	3.03319	1.76315	3.01248	2.76326	1.55055	1.57569	0.151664	2.31861	1.64591	4.20503	2.38748	2.9297
TRIM10	ENSG00000204613	2.7443	0.806464	45.4893	1.53e-11	-0.434973	-2.00349	-2.9943	-2.32497	1.57114	1.47416	-1.68039	1.33802	-0.471775	1.80484	-0.0988581	2.32955	1.97768	-1.52958	1.01137	1.09718	-6.40765	0.5918	0.107128	-1.93618	0.499392	1.33291	-1.16258	2.03815	1.99983	0.389625	-6.36348	1.32683	1.16024	0.975163	0.203344	1.2616	0.115492	-6.46085	-2.42083	-5.02029	-2.12859	-7.10027	-6.5898	-0.364342	-6.33708	0.156608	1.24285	1.21044
TRAF1	ENSG00000056558	-1.61378	4.68329	45.0965	1.88e-11	5.17974	5.29671	4.86624	6.36061	4.28701	5.25803	3.25752	4.39354	4.71865	4.11012	4.08744	4.44772	4.27484	5.74535	3.9194	4.36411	3.76102	5.1164	4.66356	3.61282	3.16588	3.98727	4.06067	3.43597	3.71708	3.68177	4.28308	3.95865	3.98783	4.09219	3.76406	3.68802	3.87319	3.47136	4.61027	4.6668	2.54787	3.5993	2.32608	3.58592	3.51934	4.89088	3.54899	3.99141
KCNAB2	ENSG00000069424	-1.45407	5.38772	45.1174	1.86e-11	6.29467	5.18246	5.61976	6.94834	4.72256	4.29422	4.10779	4.1272	4.50759	4.4969	5.19765	5.42626	4.50405	4.51806	3.93452	3.93258	5.99083	5.01334	5.90358	4.2392	3.98901	4.47379	4.57979	3.71819	4.00681	4.89281	5.3287	4.76841	4.74292	5.01246	4.87598	4.38602	3.61384	5.80623	4.56306	4.20773	3.45207	3.94344	3.03773	3.96711	4.23372	5.32795	2.81467	5.09844
ARHGAP9	ENSG00000123329	-2.31381	4.48409	45.1432	1.83e-11	4.56185	4.46376	4.50648	7.21837	3.35541	3.51272	2.55427	2.87298	3.49226	3.47025	3.20117	4.18155	2.88798	3.878	2.65956	2.90611	4.65777	4.2904	3.84973	3.35594	3.41742	2.06796	3.25096	2.27103	3.12786	3.36814	1.60806	3.80201	4.06604	3.86094	3.43828	3.47089	2.29143	0.57257	2.41605	2.72343	1.24064	1.1043	0.0101096	2.48703	1.50212	4.53718	1.46103	3.16213
SAPCD2	ENSG00000186193	2.1923	3.56005	45.1038	1.87e-11	2.38969	1.71612	0.679789	1.78025	3.41136	4.11533	3.5526	3.61285	2.62849	3.82919	3.26014	2.87704	3.26858	3.61366	4.08298	3.07219	2.98252	2.60071	2.3208	3.69979	2.87403	4.98613	3.45017	3.16733	3.70733	3.33227	1.25857	3.69539	3.11143	4.18571	3.08508	4.42451	3.85381	0.409511	1.4027	1.84183	-0.0779655	0.927637	2.34389	3.22496	3.45896	2.14376	5.02118	4.51893
PLA2G4F	ENSG00000168907	3.01798	1.81575	44.5221	2.51e-11	-0.0455618	-0.694161	-0.777982	-3.40297	2.47769	2.50727	0.51029	2.41491	-0.561973	2.41881	2.07326	2.16473	1.36691	-1.20153	3.10386	1.1827	-4.08572	0.0127864	0.650952	2.02224	2.78049	2.56486	3.41569	2.96063	2.24207	1.66425	-4.04155	2.93484	3.05649	2.47149	-0.896191	1.83603	2.45467	-0.271029	-2.76187	-2.51779	-4.93595	-3.19338	-6.5898	2.0387	-4.01515	0.953694	0.518915	2.26905
RASAL3	ENSG00000105122	-2.2741	4.32233	44.409	2.66e-11	4.27714	4.54508	3.9551	7.07603	3.56206	3.18998	2.26772	3.05697	3.10954	3.62176	3.1687	4.0483	2.79038	3.29195	2.94276	2.66739	4.49246	4.43864	3.63748	3.07607	3.06748	1.8238	3.09544	2.58638	3.26053	3.90439	2.87253	3.27539	4.0587	3.58806	3.1081	3.17562	2.28662	0.815271	3.0472	3.90155	2.28322	1.33852	-0.249953	2.2578	1.63446	4.36412	2.34239	3.16577
SLC7A11	ENSG00000151012	2.93104	3.79249	44.1916	2.98e-11	1.87061	1.2995	1.26253	0.460529	2.264	3.47527	4.46404	5.43043	2.61826	2.99133	5.43881	4.40031	3.60079	2.47616	2.90336	3.03243	2.73956	5.15423	2.55546	4.33061	1.73134	3.07227	3.84641	3.88556	5.2551	3.19254	3.80769	1.03422	3.26471	2.82897	3.80865	3.33379	4.97272	-1.817	1.02473	3.51499	0.913719	-2.45641	1.48166	2.97658	5.04716	2.34124	5.03683	4.46095
TMC8	ENSG00000167895	-2.65578	5.33149	43.9451	3.38e-11	4.63868	4.842	4.59022	8.54398	3.9696	4.01605	3.34101	3.95937	3.98964	4.96323	3.93652	4.90964	3.76393	5.13953	3.36711	4.00187	4.42445	5.15927	4.27609	3.80652	3.36315	3.36959	4.05207	3.10837	3.7364	4.066	2.27676	3.73269	5.0598	3.99617	3.71431	3.69969	3.67768	1.02296	2.66439	3.00023	1.90954	2.11162	-0.286023	6.41401	0.882086	5.06928	3.64123	4.08459
DCSTAMP	ENSG00000164935	-3.18686	2.02684	43.8873	3.48e-11	4.3334	1.3247	2.43984	-1.92904	0.646692	0.236798	1.57083	-0.205428	0.823681	-0.537923	0.700002	0.503583	1.30301	-0.425961	-0.285121	0.539494	1.34054	0.770968	1.72644	-0.266325	-0.839409	-0.52567	-1.29688	-1.28729	0.971583	0.389625	-4.77852	-1.32226	-0.402942	0.0305061	0.703958	-0.511511	0.560055	-2.37339	-2.96832	-3.43532	-1.23551	-7.10027	-3.78245	-0.0528809	-4.01515	0.929946	-0.342109	0.473471
ARHGAP30	ENSG00000186517	-1.97489	5.57406	43.8584	3.53e-11	5.91637	5.32665	5.80831	8.04291	4.67884	4.63212	4.42267	4.35503	4.69936	4.5687	4.92746	5.54211	4.82728	5.09418	3.63108	4.32703	5.77568	5.46613	5.13137	3.99456	4.16324	4.51239	4.77759	4.10754	4.43545	5.07386	3.29294	3.32857	5.40354	4.44917	4.43544	4.09571	4.6643	2.31722	4.04463	3.63911	2.65152	2.67616	1.62452	4.81088	2.7424	6.01335	2.96502	4.54985
GPR65	ENSG00000140030	-1.87018	2.78794	43.8063	3.63e-11	3.34454	2.97876	3.25251	4.79616	1.46383	1.50945	0.425401	1.41989	1.6835	1.71964	1.31865	2.93705	1.57959	1.159	1.2427	1.20331	3.42366	2.80479	2.30574	0.871179	1.41298	1.50443	1.28221	2.69278	1.05087	1.72698	0.0794617	0.401526	2.12414	2.24289	1.49722	1.49386	0.848112	0.333562	1.13214	1.0458	-0.543629	-0.134484	-1.3044	0.88267	0.105861	3.36468	-0.228898	1.26567
SLC4A11	ENSG00000088836	2.89716	4.31828	43.7317	3.77e-11	3.0717	0.988649	0.301942	0.626779	4.16897	2.72185	5.22388	4.97723	2.07629	5.54915	5.45236	4.79234	4.61017	4.99565	3.26559	3.52524	2.22535	1.9444	3.27705	2.35258	2.52434	4.91267	4.0011	3.53382	3.92919	5.01851	4.11326	3.20888	4.61268	5.8231	2.14612	2.72846	5.7751	4.62063	2.25902	4.96508	1.2138	-1.48556	2.95516	5.48492	4.53405	3.45481	2.0821	5.25419
SEMA4G	ENSG00000095539	2.16226	5.37719	43.5953	4.04e-11	3.82996	4.13562	3.58091	1.84917	6.47958	4.78217	2.90195	6.356	4.2701	5.91942	5.85693	5.43985	6.3008	2.59002	5.99326	5.49682	-0.34156	4.20529	5.42601	3.22278	4.8594	7.06517	5.50576	5.6964	6.34731	6.20002	4.25215	5.01543	5.18977	5.87856	5.40411	4.55104	5.68066	3.07248	3.50492	3.39052	4.67569	2.85247	3.9619	3.70667	4.16575	4.57787	4.18401	5.86774
LTB	ENSG00000227507	-2.95202	5.26118	43.2915	4.72e-11	4.63868	6.26472	4.08628	8.18549	3.58529	4.01758	1.75605	3.55513	4.39222	2.11951	3.76796	5.57779	3.18538	5.18933	3.12773	3.25605	2.97821	4.49072	3.51181	3.25903	4.17904	2.27671	4.59646	3.11837	4.82309	4.39832	0.404703	5.59949	5.03234	4.60704	3.42688	3.04262	2.74145	-1.70597	2.23512	1.33139	0.717496	2.21034	-2.50234	2.78614	-1.38289	5.12787	2.21811	2.44085
SPDEF	ENSG00000124664	3.63811	4.45626	43.1999	4.94e-11	2.76179	-0.745691	-0.162899	-3.76554	5.20566	4.27512	4.85065	5.51086	1.44961	5.17707	5.72289	4.57963	4.84328	0.566879	5.12674	4.71391	0.77226	4.36206	3.50193	3.69979	5.39393	6.2406	4.41502	3.79083	4.87412	5.00465	-1.71963	-0.435921	4.55647	5.55103	5.46777	6.77816	4.89744	-1.2514	-0.160967	-2.08169	-0.371162	-4.29291	-2.34188	3.1014	0.86259	3.44227	5.01113	4.72756
PIK3R6	ENSG00000276231	-1.67251	2.1318	43.2019	4.94e-11	2.66083	2.43585	2.63763	3.88141	1.51848	2.07246	1.54424	1.0344	1.32932	1.65226	1.62421	1.97862	1.7728	0.447209	0.575273	1.30217	3.06606	2.01723	1.88691	1.9881	-0.839409	0.517143	0.694299	1.3267	0.852706	1.61202	-1.15403	0.688624	1.6488	1.76281	1.59005	2.01859	0.961076	-1.93729	1.91244	0.91045	0.0489466	-0.760418	-0.659066	1.20899	0.26283	2.04772	-0.40223	1.65508
CYFIP2	ENSG00000055163	-1.6625	5.53596	43.1444	5.08e-11	4.8326	5.74995	6.11469	7.91513	4.46452	5.19031	3.02246	3.86387	4.84906	5.56527	4.96102	4.98636	4.54491	4.03412	4.90681	4.34337	3.94439	5.55443	4.86716	3.97726	4.59473	4.53964	4.29028	5.3548	4.64289	4.88044	7.0595	5.82902	4.9202	4.49487	3.72737	4.1289	5.42844	7.39839	5.56695	6.17632	6.66257	7.20814	7.30587	3.73534	6.57562	5.44934	4.04177	3.66153
LSP1	ENSG00000130592	-1.98039	6.78433	43.0482	5.34e-11	8.19986	6.41565	6.61987	8.40809	5.99897	6.00005	6.09726	5.58372	5.89269	4.9017	6.22578	6.32602	5.67759	6.89606	4.86166	5.50307	6.99336	6.28511	6.64516	5.67652	5.49203	5.07693	5.52268	5.17494	6.14219	6.8063	3.38973	5.0475	6.34155	6.35689	5.95605	6.44147	5.72488	1.46396	3.87524	4.49476	3.51938	2.92349	2.5574	5.79322	3.73304	6.75821	5.03966	6.2898
CORO1A	ENSG00000102879	-2.24619	6.46676	42.895	5.78e-11	6.11637	6.59108	6.38368	9.27644	5.3015	5.25868	6.20305	4.27478	5.43147	4.50329	5.09664	6.33938	4.83578	6.4903	4.37987	4.83277	6.59394	6.32421	5.49737	4.97834	5.08854	3.72956	5.77052	4.71216	5.80519	6.01254	4.36699	5.21313	6.35599	5.21969	4.92135	5.25569	4.76886	3.31558	4.24637	4.71837	3.45494	3.64204	2.57761	5.23467	3.11207	6.60167	3.81961	4.88245
HCLS1	ENSG00000180353	-1.93552	6.476	42.7177	6.32e-11	6.98502	6.53212	6.84221	8.6846	6.06563	5.33752	4.9666	4.72481	5.92833	5.36678	5.58975	6.42638	5.2938	7.36207	4.69327	5.32409	7.34484	6.54734	6.31916	4.9409	5.5519	4.13203	4.71244	4.91597	5.473	5.98264	4.55016	5.40442	5.71308	5.46827	5.46276	5.05039	4.54654	4.24737	4.90725	5.18225	3.46351	3.35609	2.15503	4.44735	4.46301	6.36177	4.07523	4.90762
CD300LB	ENSG00000178789	-3.21146	2.03417	42.4072	7.41e-11	4.43278	0.711354	1.63591	1.14821	-1.79809	0.654466	0.135895	-0.80582	0.712649	-0.893018	-0.507323	0.801848	-0.00536879	-0.709133	-0.31341	-0.891846	1.19968	1.35242	1.27898	-1.69517	0.627717	-1.77143	-0.821539	0.453187	-0.0530786	0.905748	-2.27602	-0.751948	-0.370881	0.232814	1.72272	1.43921	-0.63601	-3.6535	-0.786118	0.761073	0.0790039	-3.93034	-1.94595	0.0288029	-2.08916	1.55233	-0.342109	0.710865
LAIR1	ENSG00000167613	-1.72719	5.59166	42.3611	7.59e-11	6.61725	5.97653	6.26406	6.56233	4.96124	4.4814	4.59775	4.23292	5.1886	3.79055	5.44476	5.70105	4.93396	4.15722	3.41962	3.98411	7.22682	5.31995	5.58812	4.03693	4.28014	3.67955	3.45279	3.83796	4.35025	5.46195	2.72663	3.80452	4.71238	5.48039	5.30613	4.52372	3.99758	2.73636	3.57084	3.66738	1.98292	2.05708	0.957091	4.05909	3.34416	5.20842	2.49851	4.85907
ALDH3A1	ENSG00000108602	4.06203	3.99722	42.2675	7.96e-11	1.82042	-0.912341	-1.72421	-1.5285	5.38623	3.14299	-1.5601	4.9221	1.93504	3.69892	4.90669	2.73139	2.56831	3.92215	3.82198	4.37551	-2.94822	2.16078	2.40097	4.4577	3.53665	7.82098	1.42772	1.81048	5.35221	4.33529	-6.36348	1.75746	2.40904	4.4243	0.181811	3.29738	3.4536	-1.2514	-2.96832	-2.51779	-2.61402	-2.57671	-4.26788	0.573502	-4.01515	1.26023	3.7694	6.61892
CENPF	ENSG00000117724	2.00566	4.85887	42.0263	9.01e-11	3.04281	2.99062	3.22771	4.17446	4.42072	5.67623	6.24803	5.473	4.33714	4.32907	4.5932	5.95688	5.10374	5.82103	4.8126	4.27199	6.70495	4.12105	3.92808	5.46315	2.84791	6.17727	4.77131	5.0342	5.01326	4.01412	1.21395	5.27765	4.48382	4.49205	5.17876	6.14499	4.67905	-0.01791	1.23211	1.69396	0.108448	-0.657325	3.51741	5.36882	4.92442	3.43596	5.46577	4.94828
CA13	ENSG00000185015	2.06598	3.86205	41.9668	9.28e-11	2.39542	2.53094	2.22885	1.22801	4.48662	4.3255	2.20967	4.13632	2.56598	4.41965	3.59854	3.86702	4.1381	2.27558	4.42123	4.1231	2.23981	2.75242	3.8288	2.99241	2.75261	4.37716	4.04861	4.14713	5.31736	2.62196	2.17955	1.81822	4.21474	4.24038	1.88475	3.79635	3.7211	3.00471	1.72784	0.689371	2.31514	2.74051	2.27748	4.45968	1.62292	3.12165	2.85375	3.5068
GAPT	ENSG00000175857	-2.7337	2.62988	41.9224	9.5e-11	2.00399	3.10048	3.26142	5.40331	1.03948	0.670148	0.761829	0.122627	1.85015	-0.388546	1.25821	3.00202	1.57959	1.01912	0.892564	1.35838	-0.430369	1.9444	1.96571	0.535129	0.202411	-1.61531	0.922999	1.38306	0.492663	1.57157	-3.55613	0.710158	2.05501	1.79969	0.224561	-0.0384412	0.137025	-2.37339	-0.738024	-0.582882	-1.16336	-3.01281	-2.34188	0.294042	-0.555723	2.87348	-1.86936	0.0701152
LY6D	ENSG00000167656	5.04046	3.23906	41.9093	9.56e-11	-0.518631	-6.52705	-2.9943	0.221522	4.03104	1.91684	5.43222	2.10417	-1.60928	4.68985	5.79446	2.01297	-0.303892	2.27118	1.877	7.27944	-6.40765	1.63294	-3.46056	8.37681	1.26295	1.54637	-0.58834	-0.169111	1.9675	1.06963	-6.36348	-4.04473	4.86405	0.311526	1.0274	4.29199	1.07702	-6.46085	-5.0838	-3.79789	-4.19898	-7.10027	-5.00484	5.04974	-4.75212	1.08852	-0.40223	-0.538306
ATP2C2	ENSG00000064270	2.26961	4.22652	41.6953	1.07e-10	3.21456	1.99259	2.28674	-0.12995	5.22797	5.34548	3.08837	5.17883	2.01521	3.3898	4.9857	4.68001	3.36038	4.63479	3.16409	4.49317	-0.257902	2.93268	3.11363	3.9729	3.34459	4.65915	2.47743	6.13056	4.70181	4.19365	0.79639	2.74969	4.53018	3.66502	4.30457	4.22734	4.70902	2.1866	1.15779	2.19241	4.21295	5.15859	1.39319	4.00965	0.321129	2.58881	2.85375	5.8526
ARHGDIB	ENSG00000111348	-1.34709	7.55464	41.6888	1.07e-10	8.30683	7.67469	7.68036	9.04035	7.1211	6.67732	7.15867	6.7789	7.28736	7.20146	7.12349	7.61874	6.96923	8.23398	7.21735	6.77994	7.98795	7.69018	6.74384	7.19006	6.52794	6.73784	7.17757	7.50894	7.15065	7.62988	6.49469	6.26156	7.09923	6.95116	7.87645	6.87786	6.70057	4.86614	6.02407	6.28976	5.45458	5.13604	3.95032	7.27193	5.60873	7.52961	6.58258	6.75752
SIGLEC9	ENSG00000129450	-1.72881	2.65135	41.5795	1.13e-10	3.68791	3.25267	3.50038	2.95263	1.78241	1.80054	1.89933	0.747778	2.16331	0.691944	2.54104	2.92679	1.83436	1.28652	0.0396055	0.663673	4.17637	2.40426	2.56814	1.29089	1.81459	0.874078	0.356798	1.31516	1.23869	1.90031	-0.530592	0.688624	1.46562	2.30833	2.18992	1.98082	0.899413	0.409511	0.297023	0.405978	-0.543629	-0.442057	-0.70716	1.34277	0.651602	2.49481	0.0204615	2.14198
GRAMD2A	ENSG00000175318	2.14821	1.85643	41.3013	1.3e-10	0.915125	-0.377304	0.0371786	-1.44361	2.06541	3.08567	0.425401	2.32213	0.991625	2.61441	2.81198	1.14052	0.889789	4.28488	2.72708	1.91551	-2.32019	0.967557	1.4668	1.2626	0.627717	2.86913	1.36238	2.01693	1.40484	0.479823	2.39474	0.666765	2.06677	1.96302	0.874722	2.22653	1.15297	1.85656	2.48859	2.20532	3.97195	-0.624535	3.93865	2.36653	1.51467	1.57548	2.14647	1.39514
C2orf70	ENSG00000173557	3.82254	2.05295	41.1831	1.39e-10	-0.912295	-1.0352	-0.891938	-3.11346	1.72779	1.57756	0.935596	2.38464	0.316721	1.28805	2.3297	1.30798	2.65618	-0.0507492	2.85969	1.24367	-2.01533	0.967557	1.90701	0.332312	2.49098	2.75214	0.00378215	1.60782	2.45526	2.45409	4.44307	1.80827	1.90596	1.06878	0.203344	2.03342	1.12091	1.75347	3.27229	3.05831	3.39944	2.08708	3.79929	0.271846	2.16674	0.941869	1.527	2.84611
GRK3	ENSG00000100077	-1.21122	5.06265	41.127	1.43e-10	5.3135	5.04896	5.5128	6.7826	4.42072	5.39763	4.01642	3.30876	4.58055	4.1143	4.36506	5.03254	4.52171	3.23663	4.94089	3.76246	5.53523	5.09763	4.2468	3.91045	4.36545	3.38585	4.03993	5.30243	3.45963	4.02913	3.00065	4.76069	3.89199	4.63537	4.4524	4.07076	4.64	4.26451	4.50429	5.24689	6.33338	5.76024	6.4609	3.48823	5.30813	5.57141	3.12799	4.4431
MUC5B	ENSG00000117983	3.82428	7.13188	41.0681	1.47e-10	4.68733	3.67139	3.6504	-1.71491	8.60006	6.24091	6.82378	7.43151	5.75354	8.88563	9.25359	7.24943	7.45766	1.80152	6.96142	6.03782	-6.40765	10.6067	7.70605	6.54287	8.89938	6.82923	3.48384	10.0256	7.09421	7.08693	-1.40929	-1.61177	2.95895	5.21031	5.8093	9.42295	9.09223	-1.2514	2.65542	0.405978	3.79763	-2.14607	-2.06624	4.69785	-0.910818	6.50226	8.76134	7.18436
CD22	ENSG00000012124	-4.4974	5.74804	41.0086	1.52e-10	2.9946	3.17165	2.87389	9.55564	1.49687	1.36277	1.16237	2.69531	2.17732	2.39839	1.94494	2.70161	2.28934	4.57359	2.0755	2.59124	0.958673	2.38374	1.97526	2.89441	1.48252	-0.36155	4.2607	0.962485	4.88173	2.81913	0.0115576	4.08764	4.84456	1.99517	1.12088	1.59733	1.6564	2.65028	3.66775	1.35475	2.52621	-0.833482	-0.323017	2.00545	-0.609162	4.71533	-0.228898	2.05843
PYGB	ENSG00000100994	1.68956	8.11637	40.9652	1.55e-10	7.17381	6.8484	6.77884	5.88986	9.5211	8.2222	10.5943	7.69261	8.13073	8.33887	8.74874	7.62788	7.30378	7.87152	7.06017	7.99108	7.69063	8.20145	8.56868	8.57764	7.10621	7.99558	9.11894	8.9871	8.93165	7.99886	8.07212	7.47048	7.47867	7.5769	8.34164	7.75744	8.80911	7.31095	6.42119	7.1183	8.09432	5.74149	7.27157	7.53871	7.80239	7.18393	8.49265	9.57938
CD300A	ENSG00000167851	-1.93091	4.72893	40.8113	1.68e-10	6.26097	4.26493	4.67187	6.04067	3.34335	4.30556	3.75749	2.90176	3.75763	2.93575	3.04894	4.39381	3.16755	3.65308	2.96943	2.96161	4.65911	4.3195	4.27415	3.54984	3.81122	3.29528	2.33709	4.08563	3.45088	4.49161	4.04272	2.60776	2.91736	4.17872	4.45689	4.05085	3.28783	2.59171	2.51859	3.05118	1.26699	1.48093	0.925897	3.43928	2.83534	4.03038	3.59585	4.35512
UBE2T	ENSG00000077152	1.73883	3.01676	40.7228	1.75e-10	1.75067	1.86955	1.23565	1.79779	3.00353	3.45051	4.03325	3.31413	2.74593	2.1278	2.5909	3.61081	3.58296	3.49231	3.411	2.87433	4.18387	2.04362	2.24384	3.03484	2.42186	4.16336	2.99483	2.87676	2.99783	3.39156	1.316	4.23418	2.67015	2.8511	3.07343	3.91925	3.27331	2.9883	1.29124	0.471566	1.05652	1.80962	1.40455	3.14784	2.25911	1.71402	3.98716	2.75737
RNF39	ENSG00000204618	2.3152	3.38589	40.5847	1.88e-10	2.31916	1.4673	0.978933	-1.28749	4.49891	3.49742	4.26059	3.76941	2.65876	2.32096	4.32695	2.77207	3.71567	1.73281	3.60675	2.35378	-1.54967	2.84035	3.05627	2.00527	3.22795	4.94439	3.53416	2.92691	5.17685	4.68888	2.24014	0.833014	1.9319	3.95385	2.7283	4.27805	2.84321	-0.788428	-0.439943	1.0168	-0.906199	0.446626	-0.975093	3.68793	1.70184	2.68061	4.58718	3.07205
HIST1H4I	ENSG00000276180	2.29838	3.07176	40.5785	1.89e-10	1.37528	0.652858	0.769987	2.1652	2.23165	2.40321	2.78189	4.32877	1.44961	1.74141	3.32419	2.1249	3.3656	4.16672	2.51823	4.14458	3.50972	1.83784	1.59627	3.08417	2.88691	3.07514	2.21901	2.84901	2.97362	3.52112	1.41131	2.76005	2.25318	3.38465	2.31882	3.24736	2.67676	2.82223	0.0727058	1.00208	3.00852	-3.39983	0.508229	3.74745	1.22516	2.87348	3.2106	3.21571
ARHGAP25	ENSG00000163219	-2.23334	4.57404	40.368	2.1e-10	4.18759	4.20342	4.71873	7.45527	3.41713	3.32735	3.06517	3.06335	3.67118	2.89746	3.32419	4.37601	3.0492	3.80989	3.07959	3.75899	4.57463	3.91968	3.54105	3.30136	2.68046	2.57705	4.03295	3.10837	3.69997	3.74073	4.41706	2.64177	4.29812	3.35088	3.15857	3.1211	2.89468	2.13534	2.84497	3.00023	2.53708	1.50336	1.52394	3.06636	2.35988	4.66406	2.42256	2.8819
PSTPIP1	ENSG00000140368	-1.87195	3.21611	40.3574	2.12e-10	3.46649	3.82278	3.24129	5.3619	2.71146	2.89198	2.77618	2.22298	2.14917	2.09434	2.24659	3.30501	1.57058	4.907	1.88325	1.85166	3.52457	3.24089	2.76826	2.28387	2.25304	1.34246	2.70532	1.25602	1.84827	2.38574	0.79639	2.15298	2.9431	2.8467	2.46415	3.09659	1.6932	-0.732933	1.17044	1.0168	0.896944	-0.0449861	-1.73182	1.49424	-0.664657	3.32198	-0.228898	2.06623
CD53	ENSG00000143119	-2.20802	6.44895	40.3333	2.14e-10	7.26165	6.05721	6.47582	8.8717	5.54275	5.17116	5.06459	4.49383	5.2143	4.82346	5.28354	6.1242	5.02672	5.36987	4.15056	4.78058	7.00055	6.01195	5.998	4.89556	4.26542	4.17811	4.63732	4.24009	5.39006	5.26568	3.67132	4.47491	5.46034	5.37361	5.32712	4.85128	4.31228	2.66585	3.49991	3.8408	2.71988	2.8349	1.38174	4.33007	3.23087	6.16823	4.03045	5.03528
ABCA12	ENSG00000144452	3.69092	1.34177	40.2676	2.21e-10	-0.803361	-2.62016	-2.22378	-3.40297	-1.4237	2.09587	3.07913	2.95766	2.25862	4.01722	2.7908	2.24949	1.12968	1.7264	1.55586	3.67663	-3.23772	3.15069	-1.40993	2.78927	-2.11952	0.110518	0.876952	2.62428	0.245445	0.990017	-1.83992	2.54922	1.31608	1.06878	1.91116	1.46132	3.35827	-6.46085	-3.49884	-3.79789	-2.82047	-7.10027	-3.41988	1.80365	-3.16716	1.09921	1.70852	4.64144
TLR10	ENSG00000174123	-4.35832	3.07186	40.2626	2.22e-10	0.310097	1.70657	1.45351	6.79548	-0.21313	-0.119767	-1.68039	-0.402464	0.26519	0.367217	0.0863567	0.801848	-0.680747	1.32946	-0.151443	0.633616	0.221708	1.02166	-0.841647	0.670481	-1.46744	-2.25685	2.14323	0.0416556	1.57544	0.358261	-2.90405	0.374809	2.61117	0.0912601	-0.990828	-1.22005	0.0259936	-1.60287	0.408054	0.162935	-1.56671	-1.54568	-2.88936	0.203133	-1.05168	2.99862	-2.49739	-0.360519
PSCA	ENSG00000167653	6.06582	6.94391	40.1929	2.3e-10	2.77941	-1.77216	1.19901	-4.98793	8.70105	3.21692	8.70007	6.65915	4.13668	7.82003	8.72084	4.70874	8.90654	2.38547	2.84056	6.25328	-2.32019	6.16053	2.82749	8.70579	4.57098	-0.792185	10.7705	7.81273	7.78134	6.29832	-1.60859	-2.66622	5.17695	8.43336	7.89982	5.36748	7.95536	-4.87589	-2.96832	-1.31985	-0.848484	-1.26738	1.2111	11.3922	-2.24962	7.331	7.11816	8.19413
CMBL	ENSG00000164237	1.94145	5.448	40.1802	2.32e-10	4.32742	3.87915	4.28292	1.39865	6.64378	5.32519	4.09868	5.19781	5.00052	5.83015	5.61708	6.0514	6.26771	5.29114	4.84816	5.41746	4.23169	5.0496	5.4765	5.71879	4.51814	6.40606	5.1741	5.97239	6.38337	5.72737	6.29807	4.47176	7.13648	5.42909	5.83022	4.18478	5.11447	5.50961	4.5413	5.91807	6.38805	4.51766	6.14977	4.30296	6.58606	4.77819	5.85656	6.10673
TYROBP	ENSG00000011600	-1.67983	6.54494	40.1228	2.38e-10	8.14059	6.39535	6.92745	6.32816	5.63282	5.69168	5.65597	5.14763	5.79046	4.75686	6.20842	6.31549	5.581	5.01155	4.76689	4.66274	7.60297	5.90025	6.34795	4.97834	5.79508	4.69874	4.27705	4.78508	5.77632	6.99624	4.26679	4.61562	5.38077	6.58262	6.15115	6.1552	5.29473	4.52	4.48162	4.88911	3.01631	3.6114	2.40738	5.2861	4.14774	5.87911	4.32047	5.81838
SP140	ENSG00000079263	-2.96382	3.43217	40.1015	2.41e-10	3.06454	1.95273	2.17327	6.79466	2.53183	3.12887	1.4471	1.97469	1.42635	1.97074	1.31865	2.71061	0.830593	2.75346	1.17304	1.56361	3.64356	2.83028	1.68046	2.40529	0.564981	0.393912	2.26741	0.90205	2.52912	1.26832	-0.808893	1.47255	2.9431	1.30513	4.78964	2.01859	1.30338	-0.846144	0.0177393	0.265115	-0.96632	-0.725229	-2.34188	1.9295	-0.782494	3.33786	1.35606	2.08938
CCL2	ENSG00000108691	-2.96225	6.55076	40.0454	2.48e-10	7.22615	8.5196	7.62338	1.57176	2.3509	6.24058	4.9477	4.71673	6.69481	3.5951	4.62944	6.20043	5.80415	4.56733	5.576	4.34569	4.02594	6.57663	4.99829	1.70242	5.85694	3.19073	3.24493	5.02005	4.35182	5.96323	2.73192	4.1282	3.71658	5.61708	4.58545	4.21763	4.88397	5.91554	4.67387	6.66022	2.32144	3.43209	2.78741	4.43367	0.508407	6.63395	5.73971	5.12481
HBA2	ENSG00000188536	-4.30739	4.82279	40.0481	2.48e-10	7.19182	1.08028	-1.10448	6.65427	1.37183	-1.18881	-0.994502	2.24561	-0.471775	-2.41239	0.340674	0.779217	-0.816098	-1.41175	-1.76217	-0.982043	1.19968	1.79706	-0.653202	2.94869	2.42186	-0.710885	-0.178696	1.57916	1.08141	3.01788	5.10972	0.752283	0.110009	1.74401	1.54859	2.26475	2.46748	1.23263	2.83705	4.52468	2.76218	0.492189	-0.567435	0.661498	0.939042	2.29551	4.10792	2.71831
MAP4K1	ENSG00000104814	-2.70748	4.10681	39.953	2.6e-10	3.60634	3.69333	3.32231	7.29467	3.2656	3.06209	1.3885	2.3948	2.82813	2.95917	2.38727	3.29108	1.85679	3.25679	2.20081	2.40806	3.72549	3.87138	3.03815	2.73882	2.2728	1.13821	3.17053	1.65436	3.14964	2.60869	1.15222	2.54324	3.67111	2.66877	1.86462	2.24577	1.66384	1.08604	1.85872	2.38059	0.845413	0.687634	-0.180412	2.03211	0.581781	4.18259	1.28159	2.04271
SEPT6	ENSG00000125354	-1.45669	5.67708	39.8769	2.7e-10	5.71248	5.63628	6.03799	7.82351	5.6091	5.68542	5.142	4.554	5.26437	5.33042	4.83738	5.2358	5.02011	5.11703	4.74305	5.20395	5.86411	5.86183	7.20135	5.20337	4.09827	4.93574	5.37451	5.04646	5.54049	4.5483	5.46743	4.21924	5.32986	4.85165	4.98257	5.16091	5.30309	5.42217	4.16017	4.68995	4.77314	3.38052	5.07242	4.94931	6.14547	5.81492	4.83516	4.58962
PHACTR1	ENSG00000112137	-1.68214	3.25795	39.811	2.8e-10	4.1559	2.93852	3.27249	5.20148	1.83504	1.9234	1.07217	1.96108	2.39672	1.60553	2.7801	2.86097	1.89341	2.20354	1.95616	2.22867	3.57961	3.31859	2.84843	1.76426	1.94349	0.963477	2.02153	2.20378	2.50116	2.72391	3.4551	2.48821	3.3417	2.50537	2.71712	2.4858	1.92749	5.34932	2.94042	3.38769	1.644	7.12757	3.05586	1.9783	3.29045	3.79595	2.53904	2.67816
PLIN4	ENSG00000167676	-4.76176	5.95004	39.6591	3.02e-10	8.74511	2.55243	1.07306	1.78905	0.0763762	2.00604	2.11346	2.34327	2.67859	4.25531	1.67132	2.05125	3.35514	-1.0618	2.33444	1.14058	0.0352944	2.87506	7.74846	3.05972	4.49309	2.5023	4.88715	2.84901	0.446492	2.12193	-1.60859	4.2286	3.54234	3.34777	3.28514	3.29738	0.794919	-1.03459	1.77003	6.97889	3.54921	-1.81487	-2.19749	2.31319	-1.69323	2.53473	2.12533	6.03205
TBC1D10C	ENSG00000175463	-2.71308	4.27958	39.6159	3.09e-10	3.85719	3.99945	3.59331	7.42667	3.14572	2.46744	1.27986	2.25679	3.31988	3.12159	2.99903	3.73801	1.88616	3.55517	2.61146	2.48583	3.6244	3.93621	3.02441	2.48091	2.68046	1.43468	3.59942	1.63593	3.20615	3.2146	1.95393	3.1272	4.23962	3.21415	2.12371	2.41958	1.83829	-0.438486	2.91432	2.64505	1.4959	1.7231	-0.214764	2.1279	0.508407	4.13405	0.701393	2.5561
TTC22	ENSG00000006555	1.5474	4.72761	39.5606	3.18e-10	3.63807	3.92107	3.5357	2.43554	6.04437	4.92135	4.7466	4.28847	4.24372	5.2252	5.32741	4.62078	5.00094	3.7621	5.12608	4.90532	0.0352944	4.51921	4.57522	5.55349	4.50567	3.88638	6.2549	5.17174	5.44906	5.14796	4.50765	3.96762	5.00969	5.05311	4.56999	5.03665	5.45975	4.45875	3.91902	4.01589	5.22603	3.39259	5.38998	5.78541	3.26097	4.12231	5.02261	5.40478
THEMIS2	ENSG00000130775	-1.67017	5.76524	39.3985	3.46e-10	6.81148	5.8488	6.30988	7.01359	4.4034	5.9675	6.44283	4.09641	5.05274	4.64434	5.43881	5.22013	5.0068	4.76641	3.42177	3.87914	6.43764	5.81982	6.0672	4.77306	4.01857	4.04254	4.02769	4.27327	4.80261	4.87906	2.31951	3.85614	4.6687	4.58344	5.64837	5.80367	4.47225	2.77037	3.36328	4.01589	2.38297	2.40157	3.17341	5.16035	4.1855	5.21274	3.71029	5.15621
P2RY13	ENSG00000181631	-2.3702	2.75107	39.3514	3.54e-10	1.5701	3.47717	3.4757	5.33587	1.56076	1.14439	0.537512	1.0344	1.93504	-1.4613	1.19513	3.39148	1.66679	1.37115	0.721865	1.05244	3.57961	2.30593	1.90701	0.754139	1.22287	-0.132525	-0.0250727	1.1817	0.723146	1.61202	0.669941	0.644569	1.37399	2.11706	0.475257	-0.00774443	0.637638	-0.121003	2.32276	2.12607	-0.371162	0.848099	-0.917378	-0.472595	1.27025	3.06554	-1.20193	-0.319296
ECT2	ENSG00000114346	1.86395	4.93615	39.1973	3.83e-10	3.63566	3.77101	3.2592	2.98361	4.93937	4.79206	6.03952	6.42888	4.80689	4.98278	4.76592	5.1947	4.90466	4.18203	4.35425	4.68856	4.84915	4.60736	4.29528	5.21818	2.84791	6.35388	5.03426	4.89189	5.0686	4.16448	2.63933	4.95358	4.6869	4.66814	5.85764	5.05312	5.45494	1.28734	2.7171	2.01314	2.11209	1.87415	3.20299	4.76494	3.99047	4.26676	6.59801	5.63195
SOWAHD	ENSG00000187808	-1.8223	1.2482	39.2032	3.82e-10	1.82891	1.26085	1.02153	3.47287	0.586571	-0.066818	-0.77769	-1.23645	0.461111	-0.764694	0.281173	0.981099	-0.638311	-0.397672	-0.257376	-0.509975	0.437841	-0.900799	0.3903	-0.751752	0.117522	-0.424976	-0.211486	0.554827	0.816861	1.44292	0.482008	-0.389378	1.41134	1.23954	-0.430528	0.1089	0.336334	-4.87589	-0.602672	-0.455502	-1.87705	-1.97099	-1.83492	-0.510563	-0.314715	0.417936	-0.284393	0.038751
MROH6	ENSG00000204839	2.55273	5.32149	39.1381	3.95e-10	4.31085	2.05415	2.09566	2.5895	4.78408	5.79943	6.587	5.81031	4.67736	5.01219	6.01709	4.34456	7.18048	6.16004	5.04065	5.43826	2.13538	3.76172	3.71935	6.15273	3.6084	4.95143	6.47501	4.81305	6.11938	4.97265	1.46307	5.82964	5.61092	6.18418	5.88037	6.32572	7.17696	1.78232	1.23211	1.30764	1.04133	2.29419	-0.323017	7.7228	0.822789	3.67794	5.74405	5.05305
CD48	ENSG00000117091	-2.67849	4.70329	39.104	4.02e-10	4.28333	4.26818	4.69673	7.78459	3.8617	3.24074	2.19265	2.81363	3.49785	3.18653	2.26206	4.08912	2.52229	3.12893	3.17176	3.35608	4.6168	4.59254	3.75584	3.001	3.19725	1.52974	3.81419	2.7367	3.96852	3.6786	2.14034	2.87889	4.44156	3.12978	2.28388	2.3853	2.43742	-1.17545	2.01423	1.85828	1.41573	1.5967	-0.399979	2.57123	0.349418	5.20224	0.962045	2.42274
CCL4L2	ENSG00000276070	-2.635	2.53638	39.084	4.06e-10	3.86133	4.09957	1.62214	2.87212	0.0469324	0.939666	2.09525	2.77526	0.633578	1.22761	2.00134	2.89294	0.218949	-0.165309	1.35481	-0.650837	3.13345	1.63294	1.38314	0.332312	-0.40331	2.00918	0.356798	-1.43539	1.90912	2.3701	-0.480839	0.141137	2.1185	2.09497	0.181811	2.39107	0.0714365	3.32214	1.82709	4.24572	-0.848484	0.157119	3.52524	0.728224	0.170712	1.51291	0.346962	2.71831
MIA	ENSG00000261857	4.06077	3.29283	39.0436	4.14e-10	-0.108987	0.391812	-0.261584	-2.04933	4.54044	2.93156	5.06342	4.2442	2.31038	4.46944	4.72743	4.42967	2.55008	3.06176	4.60628	1.56361	-4.08572	-3.15714	1.02671	-0.872046	0.499392	0.218232	5.0671	1.69945	4.52009	2.57498	-1.60859	0.042733	2.97775	5.26325	2.49066	4.93366	5.25835	5.42294	-1.71456	0.534302	-3.35098	-5.51531	-6.5898	6.08895	-4.75212	0.682392	3.05161	3.33024
SPN	ENSG00000197471	-1.95328	4.48948	38.997	4.24e-10	5.80303	4.52075	4.81192	5.80187	3.93184	3.72091	2.54088	2.84361	3.55261	3.04922	4.63093	4.52457	3.06855	2.91159	2.26917	3.23619	3.17543	4.63511	4.55784	3.13187	2.43945	2.78754	3.42105	2.88068	3.79975	3.82345	2.45989	1.6277	4.42453	3.91866	3.26224	3.02417	2.92594	-1.17545	2.82509	2.45274	2.07528	1.51812	0.529138	2.26905	1.39763	5.26528	0.863361	2.99244
POU2F2	ENSG00000028277	-2.45683	3.9418	38.9851	4.27e-10	2.80974	3.61633	3.66894	7.07535	1.51848	1.84267	2.11346	2.18835	2.78304	2.7602	2.02873	3.11477	2.27275	4.44477	1.57913	1.85166	3.57106	2.52156	2.96331	2.18182	3.16588	1.89045	2.82333	1.86691	3.09456	2.66745	1.60806	2.66952	3.47778	2.48853	1.57361	2.43642	1.53188	2.98002	1.57441	2.15962	0.978937	1.12373	0.398881	2.52506	1.74507	3.72528	1.22309	2.76697
HBB	ENSG00000244734	-4.30399	6.80964	38.8694	4.53e-10	9.24394	2.00822	0.831127	8.45782	2.69732	-0.0930495	0.51029	3.2428	1.60277	-2.23182	1.77201	2.78633	0.529289	-0.342705	-0.631772	1.59514	3.37207	3.61692	0.911997	4.60016	3.87079	0.706621	0.892465	4.3796	2.37742	3.63346	7.61478	1.69404	1.6011	3.33213	2.80777	2.56451	4.53645	2.74616	3.21541	5.59105	4.30643	1.82157	1.69097	2.35602	3.73035	4.61185	4.00173	4.42653
LCP2	ENSG00000043462	-1.585	5.2275	38.7736	4.76e-10	5.68294	5.71106	6.07511	6.59625	4.81061	4.50673	4.47288	4.18396	4.54318	3.64794	4.69502	5.64113	4.19348	3.93194	3.72968	4.184	5.93359	5.34049	4.89511	4.05766	3.68415	3.41783	3.51424	3.716	4.16308	4.42506	3.38639	3.36636	4.46284	4.37323	4.01755	4.10978	3.50626	2.26366	4.23437	3.8052	2.86495	2.46769	2.26507	3.6038	3.04013	5.40588	4.1399	3.75133
DPEP2	ENSG00000167261	-1.93838	3.11467	38.7615	4.79e-10	3.51463	3.29791	3.6889	5.24449	2.3866	2.06654	1.57083	2.18835	2.52275	1.97992	2.64501	3.33635	2.58184	1.21504	0.929245	1.54758	2.44722	2.63004	3.58851	1.29089	1.48252	1.00016	1.23431	1.2439	1.93443	2.88664	0.236431	2.04697	2.84413	3.46145	2.02437	1.99605	1.12091	-1.17545	1.11914	1.2465	1.2138	-0.305853	-0.481279	1.58705	0.0379569	2.82602	-0.0260811	1.81173
CSF3R	ENSG00000119535	-2.15212	4.74481	38.7518	4.81e-10	5.10309	5.55875	5.381	6.65577	3.0782	3.38551	3.37158	3.48077	4.11501	3.07946	4.04335	5.98063	4.4693	3.06176	2.48986	2.0353	4.55163	4.33382	5.19714	2.93082	2.52434	1.90986	2.1497	3.11837	2.32096	3.66585	1.96295	4.40401	3.18876	5.01049	3.8313	4.7969	2.12899	0.307331	2.24712	2.7501	1.63391	0.593218	0.151664	2.93481	1.99831	4.09721	5.01113	3.51537
GRAMD1B	ENSG00000023171	1.73105	4.95532	38.743	4.83e-10	3.43626	3.17512	4.29382	3.72517	5.04368	3.64953	4.3857	5.23928	4.65501	5.02112	4.44348	5.51625	3.72788	1.18729	4.90374	4.9069	3.32197	4.84098	5.03301	3.32891	2.76661	4.74089	1.7592	4.83241	5.89388	5.59992	4.74308	4.0138	5.83105	4.96556	4.63878	5.6611	6.12916	5.84207	6.07039	4.1421	4.4628	8.22282	4.29208	3.08558	5.73136	4.96579	3.63751	5.82414
IL4I1	ENSG00000104951	-2.60008	4.49603	38.6664	5.03e-10	6.78719	3.45452	3.29001	4.04274	2.99969	3.77991	3.59856	1.67461	2.46682	0.9936	3.01281	4.04237	2.22758	3.10442	1.22314	1.48161	5.47308	2.98809	3.35597	2.03902	1.44817	3.41557	1.8494	1.78561	3.27382	4.07326	0.874923	2.95752	3.1423	3.74991	3.10524	3.00548	2.48438	0.433964	1.27961	0.862356	0.421606	0.674519	-0.0820086	3.34144	-0.359803	2.38992	1.20305	4.21132
BCL2L14	ENSG00000121380	2.14625	2.72507	38.6105	5.17e-10	1.47598	1.10957	0.0981466	0.861735	4.65342	2.42185	0.238988	3.48554	1.86753	3.56794	3.03999	3.79693	3.31251	2.53605	3.16409	3.37437	-0.85306	1.7444	3.2379	1.72333	3.87726	4.80967	4.49849	4.15848	3.03731	2.51224	-2.66304	-0.638738	3.65757	1.46289	2.24287	1.15711	2.1972	-3.00142	-1.71456	-2.21293	-2.12859	-2.24229	-3.41988	2.1645	-4.75212	2.57356	3.34924	2.26228
FCRL3	ENSG00000160856	-4.96362	4.08873	38.5257	5.4e-10	0.403964	-0.298232	0.352866	7.96633	0.545052	0.194049	-2.11649	1.06016	-0.471775	1.14832	0.219112	1.05832	-0.680747	2.04768	0.512194	0.693117	2.28235	1.3803	1.29433	1.49921	-0.678945	-0.792185	2.79884	-2.39692	1.93443	-0.421614	-1.5055	1.3407	2.97151	-0.400128	-0.851103	-0.694957	0.544025	-4.87589	-2.42083	-0.877329	-0.906199	-1.97099	-3.41988	0.294042	-4.01515	3.10319	-0.671416	-0.129194
NCF4	ENSG00000100365	-1.52468	4.27002	38.5003	5.47e-10	4.86701	4.58734	4.25419	6.0576	2.84576	4.21758	2.98834	3.17956	3.3387	3.16655	4.37754	3.97302	3.03616	2.93124	2.61897	2.43445	4.92383	3.91253	3.93299	2.66509	3.08994	1.73229	2.75284	2.8248	3.46543	4.03162	2.00721	3.3899	3.54444	3.73809	3.23113	4.41463	3.74233	2.05878	2.19233	2.34604	0.397954	1.45048	-0.323017	3.404	1.63446	3.98932	2.49851	3.60911
PALD1	ENSG00000107719	-1.43647	4.67041	38.4922	5.5e-10	4.57578	5.81419	5.66832	5.17152	3.92579	4.07172	2.34679	3.45187	4.69693	3.2862	3.89247	4.18693	4.07733	5.19978	3.57431	4.0567	5.46233	5.20773	5.5709	3.84994	4.53051	3.39964	2.99842	4.12747	3.92919	4.53083	3.02238	3.81946	3.92787	4.31232	4.1145	3.94302	3.67951	3.26877	4.03773	4.61815	2.80777	2.06715	1.47089	3.2336	3.69772	4.72312	2.95906	3.28417
JAK3	ENSG00000105639	-1.73009	5.0909	38.4528	5.61e-10	5.29064	5.54475	4.6139	7.37465	4.19269	4.84051	4.03086	4.19854	4.45106	4.15544	4.00018	5.07322	3.87796	5.62943	3.96428	4.06798	5.93581	5.50147	4.44719	4.52772	4.08156	3.5182	4.83592	3.61136	4.47048	4.08289	6.49547	4.66194	4.66097	4.0237	4.76451	4.58542	3.69955	1.93575	3.79783	4.16211	2.45923	2.00039	2.76555	3.89089	5.18403	5.15629	4.51587	3.89837
SIGLEC7	ENSG00000168995	-2.01243	1.88589	38.4411	5.64e-10	2.92505	2.309	2.85929	2.84285	0.962719	0.886959	0.955916	0.468802	1.02299	-0.537923	1.43242	2.05125	0.889789	-0.118388	-0.863097	0.213507	2.89841	0.985819	2.21187	-0.266325	-0.534555	0.0879755	-0.504682	0.721477	0.422841	1.05014	-0.582122	-0.585298	0.909227	0.9092	0.847628	0.969294	0.137025	-1.50666	-0.193028	-0.82389	-2.12859	-1.12299	-2.06624	0.460291	-0.609162	1.48058	-0.284393	0.670508
RELT	ENSG00000054967	-1.56507	3.86177	38.1786	6.46e-10	5.10484	3.62143	3.4985	5.3109	2.80677	4.02522	4.31666	3.33538	3.16683	3.17857	3.11433	3.47658	2.84375	3.34104	2.44412	2.49421	4.92607	3.31859	3.40628	3.14742	2.52434	4.14163	2.875	2.93824	3.74119	3.20141	3.36953	2.59624	3.29999	3.17259	3.7568	3.98941	3.69411	1.61061	1.80291	2.14629	1.14443	0.492189	1.68166	3.44673	2.59661	3.23743	4.94027	3.61974
PRKCB	ENSG00000166501	-3.12627	4.55933	38.1844	6.44e-10	3.40822	3.31058	4.31965	7.96086	2.9085	2.44938	1.23067	1.84731	2.7365	2.73328	2.35878	3.99528	2.18685	3.0895	1.48371	2.4689	4.14214	4.22657	5.53985	3.10822	1.26295	0.80665	3.72387	1.55973	3.24713	2.41652	0.77607	2.13717	3.95342	2.01098	2.12934	1.91825	2.12899	-1.70597	1.526	1.3891	0.994791	1.86263	4.81268	1.97143	-0.108264	4.48822	0.309968	2.0817
LRRC25	ENSG00000175489	-1.69257	3.56945	38.1817	6.45e-10	3.74955	4.24361	4.14886	5.32457	3.01877	2.66037	2.98834	2.46399	3.1808	1.75218	2.94254	3.63621	3.25738	2.33999	1.83895	2.41691	4.75914	3.35417	4.02095	1.31864	2.93731	1.66534	1.24644	2.00261	2.56197	3.54917	1.53739	1.95075	2.55804	3.00902	2.87304	2.75107	2.42434	1.1316	2.15461	1.7479	0.349456	0.536356	0.280561	2.23503	1.98935	3.84757	1.80473	2.93397
TMEM38A	ENSG00000072954	2.15354	3.84849	38.1129	6.68e-10	2.43487	1.86097	2.08566	2.21174	4.7179	4.81693	2.14919	3.15586	2.34802	1.93338	3.89495	2.70161	4.5598	2.86273	3.411	2.66739	1.10805	2.50266	3.25761	5.1714	3.74908	4.54689	4.12775	4.6469	4.11961	3.53521	3.07739	3.18601	2.42739	4.2882	3.96966	4.34647	3.36513	5.21113	3.99391	4.48288	3.07714	2.59844	3.05945	2.43804	3.56529	3.04634	3.64495	2.85963
TFEC	ENSG00000105967	-2.18256	3.3828	38.0697	6.83e-10	4.12178	3.74091	4.29924	5.14778	1.61193	1.73496	2.26772	2.06653	1.99953	1.34605	2.66842	3.78845	1.82681	0.84064	1.23295	1.02954	3.53046	2.93268	3.28476	0.979431	-1.01998	0.706621	0.907813	1.3267	1.55383	1.92193	0.377985	0.772893	2.20613	2.79284	2.38156	1.2103	1.38664	-1.817	0.429271	0.360535	-0.111518	-0.470912	-1.3044	1.65722	0.901322	2.9814	-0.0741754	1.90164
JPH1	ENSG00000104369	2.19539	2.41632	38.0034	7.06e-10	1.02261	1.00433	0.554862	-1.5285	2.76217	2.14158	1.75605	1.35892	1.42635	3.81643	3.04447	2.53263	2.47475	2.53605	2.82766	2.62981	0.462716	1.68974	1.86651	1.08013	2.75261	3.62774	2.99842	4.18091	3.11316	1.42789	1.1679	2.63616	1.91249	2.81553	2.83906	1.93415	1.45681	3.88677	1.93487	1.11585	3.55991	0.350943	4.63721	1.64	0.920305	1.94483	2.45681	2.90817
PTPN7	ENSG00000143851	-1.7093	3.70645	38.0075	7.05e-10	4.02538	4.24196	3.563	5.77943	3.2878	3.05614	2.34679	2.53919	3.23537	2.85814	2.50898	3.94152	2.16306	3.62921	2.30217	2.59124	3.99643	4.00497	3.20579	2.81871	2.99794	1.62677	3.17688	4.62487	3.47983	3.00275	1.5007	2.35786	3.89034	3.0555	2.84249	2.60975	2.20741	-0.0514625	2.04892	2.06364	0.717496	0.788475	-0.0820086	2.1884	0.349418	4.34853	1.72266	4.83986
HVCN1	ENSG00000122986	-1.82452	3.68581	37.9734	7.17e-10	3.58896	3.52688	3.75823	6.25623	2.57372	1.99985	2.11346	2.25679	3.04225	3.04047	3.55837	2.95987	1.95013	3.00462	1.64676	2.99745	3.25235	2.73633	2.9681	2.64331	1.73134	2.23628	2.64707	2.59117	3.37896	3.23633	1.97191	2.60776	3.62614	2.76047	3.09087	2.85911	2.2426	1.24651	2.05575	2.76762	1.99873	1.21714	0.925897	2.29679	1.09755	3.59354	1.9197	2.27579
CDC25C	ENSG00000158402	2.12881	1.423	37.835	7.7e-10	-0.607441	-0.298232	-0.741913	0.739989	1.48594	2.04866	1.58395	1.51611	0.750617	1.25815	0.930486	1.82689	1.05406	2.66234	0.904895	0.858176	3.45499	0.638721	0.697873	2.22644	0.906018	1.46998	2.00735	1.56947	1.42879	1.06963	-2.66304	2.21454	1.17117	1.23954	2.02437	2.44754	1.19464	-1.33157	-2.42083	-2.51779	-3.35098	-7.10027	-0.249953	1.26624	0.674145	0.156608	2.32395	2.2825
PPP1R14D	ENSG00000166143	3.64749	2.18116	37.8328	7.71e-10	0.310097	-1.77216	-2.32688	-4.98793	3.98521	2.6721	2.12247	3.2428	0.156256	5.09699	1.06005	3.78845	2.28383	-3.62474	2.34353	3.18529	-4.08572	-0.545704	0.951257	1.89901	1.37691	2.80146	0.0598162	3.42259	3.62939	3.6203	-1.00593	2.61348	4.52274	1.91341	4.66617	3.6355	-0.5304	-3.29093	0.714943	1.93778	-2.61402	0.350943	-0.214764	0.573502	-1.69323	1.16171	0.863361	2.43484
PARP15	ENSG00000173200	-3.6911	4.01593	37.7507	8.04e-10	2.45145	1.74441	2.11545	7.6757	2.30189	1.77176	-0.0542081	2.07919	1.79671	2.99587	1.17892	2.31389	2.84	1.98997	0.867582	1.26343	1.22898	2.29865	1.897	1.65967	-0.678945	2.09647	3.00913	2.58157	1.6384	-0.0410095	-0.635561	0.909466	2.82696	1.65625	1.08653	2.23938	0.753696	0.01488	0.297023	1.37774	-0.688019	-0.530413	-2.88936	1.17351	-0.609162	3.33786	1.0766	1.46759
IL10RA	ENSG00000110324	-1.71291	5.4206	37.6385	8.51e-10	5.85433	5.43114	6.16067	7.34941	4.62382	5.46491	3.74002	4.03602	4.6525	4.37507	4.54973	5.51025	4.72535	3.98259	3.46405	3.4453	6.04742	5.69009	5.47482	3.90131	3.95271	4.42965	3.96854	3.94668	4.29921	4.71388	2.91031	3.3899	4.75386	4.55945	4.52153	4.60293	3.99316	2.46692	4.7643	3.93875	4.63328	3.038	3.20299	3.70667	3.53482	5.95241	2.85375	4.66217
PLA2G7	ENSG00000146070	-2.09952	3.97471	37.6035	8.67e-10	5.7222	3.61888	4.77505	3.54734	2.21189	2.37956	3.4381	3.63873	2.92262	2.86311	2.98044	4.1987	3.00303	1.48188	2.57334	1.43008	4.36136	3.20237	4.00705	0.871179	1.48252	1.30386	1.69872	0.947612	3.11685	4.21569	-1.5055	1.32683	2.95895	2.91131	3.35414	3.27571	2.06864	-0.01791	0.273753	1.2213	0.220558	-0.332084	-0.861883	2.43804	0.781859	3.42539	1.30057	2.4528
GRAP	ENSG00000154016	-2.19578	1.00601	37.5892	8.73e-10	0.962174	0.940555	0.495666	3.78576	0.0763762	-0.883954	-0.589245	-1.00513	0.0985405	-0.129459	-0.266315	-0.084835	-0.724468	-0.0507492	-1.13873	-0.263814	1.5867	0.0823273	-0.290632	-0.351214	-1.01998	-1.94651	0.334255	-0.169111	0.816861	0.420322	1.08773	-0.874805	0.997841	-0.442564	-0.0532923	0.753317	0.336334	-1.70597	0.250102	0.79563	-0.0131143	-0.56111	-1.73182	-0.169526	-0.314715	0.682392	-0.671416	-0.360519
DNAJC5B	ENSG00000147570	-2.41811	1.73962	37.5696	8.82e-10	3.61863	0.821677	2.26918	2.28819	0.412804	0.638612	-0.422596	-0.550563	0.211751	-0.486393	0.425563	1.35464	0.529289	-1.59232	0.208287	-0.650837	1.0922	1.17278	1.70363	0.0306568	-1.01998	-0.242498	-1.89954	-1.28729	1.01968	1.61202	-6.36348	-2.66622	-0.574895	0.80423	0.306438	-0.202561	-0.873702	-4.87589	-2.27644	-3.14582	-3.06148	-5.51531	-2.68291	-0.808644	-1.94477	0.40076	-1.43326	0.843839
TRAF3IP3	ENSG00000009790	-2.66485	3.76536	37.5413	8.95e-10	2.72134	3.70777	3.6521	6.88256	2.5158	2.34578	1.85674	2.52075	2.62849	2.45221	1.77201	3.41736	2.25034	2.67238	1.70434	2.09167	2.71906	3.55099	2.80087	1.95312	1.44817	0.630672	3.1351	1.92121	2.51241	2.43918	1.22898	1.778	3.68261	2.3274	1.74491	1.7667	1.85787	-0.846144	1.11914	0.778455	1.10114	0.836369	-0.861883	1.68268	0.202076	4.10651	1.72266	2.39204
SLA	ENSG00000155926	-2.00218	5.7543	37.4775	9.25e-10	6.85732	5.26696	6.49129	7.48789	5.18553	4.93845	4.33035	3.68913	4.89216	5.16805	4.95984	5.26714	5.20263	4.71794	3.44939	4.29618	6.66599	6.25954	6.07722	4.35426	3.72059	3.06363	3.90303	3.609	4.09737	4.41175	1.78118	4.05646	4.23702	4.70749	4.60883	4.33753	3.61384	2.65549	2.98766	3.41295	1.69341	1.78543	1.50295	3.76544	3.2535	5.47161	3.50056	4.49602
FAM49A	ENSG00000197872	-1.75252	4.59783	37.4648	9.31e-10	5.71076	4.46234	4.97927	6.09887	3.08907	4.15069	3.9871	3.71774	3.9371	3.79576	3.59549	4.06242	3.56491	4.12345	2.94873	3.45822	4.37125	4.58657	4.56577	3.49009	2.84791	2.70106	2.99483	2.98633	3.57678	3.57327	2.0836	2.54922	3.51042	3.49557	4.30333	4.01392	2.98354	1.82917	1.90489	3.083	2.67138	1.41148	0.609869	3.50736	2.67694	4.52237	2.94706	3.28083
RAB27B	ENSG00000041353	2.00044	5.1303	37.4372	9.44e-10	3.53552	3.94157	3.81835	2.1986	6.53166	4.84828	4.35351	5.00237	3.79444	5.99954	5.51907	5.20747	5.34757	3.86346	4.52273	3.80691	3.50674	4.85471	3.51181	5.19778	3.67675	6.08104	4.12775	5.54158	6.0214	4.45316	0.29473	4.21548	4.62067	3.91656	5.26895	5.55072	5.07737	1.1612	2.24113	0.513692	1.29287	4.93899	1.03225	5.24966	4.15176	4.90618	5.23362	3.38427
APOC1	ENSG00000130208	-2.31941	7.1243	37.4152	9.55e-10	8.90867	7.41867	7.9505	4.84759	5.56888	5.78465	5.06459	5.99862	5.88311	4.94575	4.57318	6.31426	5.97191	2.80913	6.52136	4.96839	7.2794	6.17054	6.66449	4.07403	5.81206	5.13375	4.96716	5.39579	6.36603	8.10069	4.24107	4.58681	5.4797	7.62425	6.21614	6.49034	5.40367	3.91527	2.25308	4.3336	2.33396	2.06715	2.14152	5.69655	2.88933	5.12264	3.7897	5.45984
CELF2	ENSG00000048740	-2.02148	5.37081	37.4055	9.6e-10	5.46887	5.0872	6.01841	7.85239	4.99921	4.42936	3.47024	4.04573	4.60407	4.57326	3.9317	5.00354	4.1683	3.71915	3.89024	4.4507	6.13466	5.77196	6.6214	4.53069	3.05612	2.4458	3.70861	3.83796	3.76019	3.87975	3.14233	4.44632	5.16811	4.42725	4.23309	4.31038	3.59646	4.10805	4.34874	3.99373	5.32732	4.69861	4.33575	3.55868	2.95063	5.66878	2.86655	3.96663
BACH2	ENSG00000112182	-2.27534	3.34333	37.3958	9.64e-10	2.6465	3.98371	3.48714	6.00854	1.39539	2.12461	2.58068	2.31145	2.79217	2.76553	2.00134	2.19497	2.11425	3.90238	1.83251	2.47739	3.6544	3.17079	2.54266	2.0556	2.19207	0.646185	1.99303	1.80224	2.96136	1.73921	1.12033	2.18409	3.36806	1.82674	2.04837	2.50721	1.7983	2.035	2.75541	2.86439	3.38748	-1.03418	3.21271	2.1402	3.30497	3.84599	1.70852	2.00263
CEP55	ENSG00000138180	1.78056	3.74166	37.3198	1e-09	2.63203	2.32782	1.92105	2.47967	3.62319	4.36096	4.85471	4.1272	3.01131	2.31371	2.7085	4.11646	3.48318	4.531	4.00064	3.22615	4.7629	2.87015	2.59318	3.7516	2.70975	4.77039	4.09962	3.80945	3.85602	3.36024	-1.31909	3.9083	3.31731	3.74283	4.63482	4.70491	4.06654	-1.93729	-0.887402	-0.415425	-0.739549	-2.05587	0.549748	2.8661	2.33887	2.2815	4.95382	4.23053
MUC13	ENSG00000173702	3.58311	7.26538	37.1822	1.08e-09	4.77448	3.9698	4.73482	-2.04933	7.34136	8.46073	7.62903	7.58802	5.55998	7.92069	8.13305	7.46306	7.91522	-1.0618	7.88125	6.19401	-1.88409	6.01418	6.72024	5.49542	5.80699	6.73331	4.89776	7.3921	8.21946	7.62741	8.61483	8.64993	9.03569	6.58096	5.99824	10.0557	8.24551	3.24823	5.51642	7.69646	6.90941	-4.29291	8.81763	5.2937	9.66082	5.70771	8.54757	8.08441
ADGRE2	ENSG00000127507	-1.80381	3.04779	37.1426	1.1e-09	3.86752	3.34793	3.72156	4.53889	2.45545	1.84957	2.53414	1.27341	2.50064	1.94281	1.85598	3.18532	2.24469	2.41766	0.892564	1.09718	4.58882	3.0929	2.80623	1.11219	0.906018	1.59515	0.0870377	2.56704	1.92604	1.19919	2.31248	1.78816	1.43874	1.47434	2.42802	1.94204	0.834996	0.0783053	2.16096	1.03138	0.247275	-0.592474	0.352711	3.35733	1.28497	3.3356	2.3332	1.51395
IKZF1	ENSG00000185811	-2.44514	4.75339	37.1384	1.1e-09	4.22826	4.1374	4.79437	7.79922	4.26	3.45051	1.9407	2.60193	3.68595	3.45386	3.14386	4.60318	3.14647	3.85173	2.76139	3.68031	4.39406	5.1512	4.14254	3.24464	2.70975	1.69548	3.82029	2.93069	3.83377	3.63346	1.91729	2.675	4.66966	3.15491	2.82523	2.18727	2.51759	0.637179	2.32842	2.43641	1.62375	1.50336	0.629365	2.46274	1.55166	5.24858	0.863361	2.84157
CD300LF	ENSG00000186074	-1.57325	3.36864	37.1452	1.1e-09	4.28641	3.88552	4.22601	3.80973	2.92478	2.79876	2.66949	2.4543	2.40864	1.38808	3.84189	3.60116	2.65618	2.07822	2.46509	1.48161	3.05383	2.95139	3.33014	1.49921	0.687838	1.56282	1.09376	1.23167	2.24881	3.15196	-0.480839	1.13319	2.46784	3.37857	2.28892	2.23938	1.80504	-1.93729	0.607363	-0.23021	-0.543629	-0.0234529	-1.63561	1.58705	-0.782494	3.05186	0.837597	1.60242
CNNM1	ENSG00000119946	2.47477	2.76841	37.1272	1.11e-09	1.38682	0.293128	1.04236	-1.0183	3.57243	2.97954	0.914986	4.05537	1.37865	2.64938	2.86866	2.28607	4.34526	-0.817386	3.87151	3.70581	-3.60029	1.78668	3.16463	0.332312	1.64298	4.53235	2.38174	3.4172	3.76959	3.45595	3.84719	4.15592	1.76878	2.53847	-0.186971	2.4858	3.03606	3.95172	3.84595	4.3813	5.38936	-1.21763	5.51381	1.26624	5.17516	1.4222	2.03754	3.80824
ALOX5AP	ENSG00000132965	-1.8405	6.04144	37.1211	1.11e-09	7.58121	6.27162	6.64008	5.58098	5.21065	5.58559	5.8618	5.11727	5.32067	4.65871	6.30867	6.1943	5.19751	5.54905	3.88091	4.70852	3.88812	5.34845	5.59666	5.1733	5.17248	4.38643	3.96671	4.50554	5.21091	5.89997	3.712	4.38572	4.56789	5.55777	6.229	5.14904	4.81635	2.70154	3.41472	3.4268	4.28241	1.45815	3.62815	4.55466	4.27486	5.3544	5.2762	5.54044
BCL2	ENSG00000171791	-1.9823	4.29625	37.0483	1.15e-09	4.38178	4.04565	4.96911	6.739	3.69613	3.71336	2.25137	3.39227	4.0015	3.50568	2.62121	3.72178	3.0492	3.24338	3.7841	3.4963	3.32197	4.71938	4.30289	2.95754	2.94964	1.89695	3.21439	3.61842	3.34476	3.31603	2.61093	2.97542	4.17999	3.21415	3.27501	2.66319	3.00126	4.83893	2.66886	3.51239	1.63391	1.81561	3.21271	2.75447	2.35292	5.17092	1.84408	2.66281
CD72	ENSG00000137101	-2.37243	4.02811	37.0398	1.16e-09	4.27714	3.44306	3.38482	6.94318	1.87747	2.58378	2.94325	1.89104	2.52275	2.08586	1.72813	3.1939	2.69818	3.39864	2.09716	2.36297	4.7478	3.20627	3.47524	4.77306	2.19207	1.35196	1.96396	2.28293	3.00183	2.93527	-0.530592	3.10705	3.24156	3.03631	3.29018	2.40254	1.98205	0.481661	1.18299	1.49804	2.75754	0.0186726	-0.214764	2.1524	0.508407	2.97271	1.73667	2.05059
GLB1L2	ENSG00000149328	2.00281	4.57661	36.7189	1.36e-09	3.02076	3.55909	3.08691	0.758023	4.79851	4.60076	2.3621	4.94648	3.92885	4.55185	5.15685	3.86702	5.12468	-1.35625	4.50259	4.72643	1.5867	3.53247	3.7108	4.53069	5.14056	6.11418	4.12611	4.65951	4.3073	4.40025	6.29807	4.57366	4.3922	5.66284	3.15305	4.54458	4.28361	3.42026	5.04161	2.20532	5.52041	4.67411	2.02122	3.35733	-0.270993	3.77111	5.34182	4.58012
APOE	ENSG00000130203	-2.59193	9.29326	36.6677	1.4e-09	11.3544	9.28209	9.5354	7.89133	7.45711	7.26877	7.18903	7.20595	8.15968	6.85829	6.471	8.49712	8.08413	6.32932	6.85224	6.67824	10.6549	8.36844	8.8704	6.43372	7.44463	7.13864	6.79588	7.85182	8.96043	10.1876	9.82733	7.08236	8.12953	9.57422	8.71117	8.96818	7.66111	10.4186	5.40839	7.42792	7.25665	6.17105	5.78333	8.46714	5.56567	7.49425	6.07557	7.97914
IHH	ENSG00000163501	3.88538	4.01426	36.6125	1.44e-09	2.01891	-0.745691	-0.932015	-3.40297	5.89384	0.789818	0.335204	3.53231	2.01521	3.41034	3.7406	4.46023	5.20481	-5.49921	4.79201	3.98709	-4.82269	-0.218539	3.78873	2.10424	2.87403	5.46315	1.41703	5.9095	3.89951	5.59908	-1.00593	-0.300569	4.27297	4.00606	3.59515	4.4413	3.69048	-3.29093	-2.02491	-0.82389	-2.27298	3.56773	5.17216	0.661498	-1.38289	1.26972	2.57846	5.84356
BMF	ENSG00000104081	-1.48397	5.48951	36.5224	1.51e-09	5.08903	6.50998	6.70583	6.35248	3.83826	4.97363	3.75169	4.65255	5.35034	4.52542	4.36327	4.87137	4.25668	4.907	3.96281	5.18335	5.36095	5.05502	4.67826	4.5425	4.34225	4.54999	4.99258	4.41247	5.41874	5.26462	3.51457	4.81636	6.06878	5.3621	4.56584	4.70027	4.42817	3.48313	4.72302	3.64623	2.96492	2.13575	3.08792	5.13368	3.77796	4.87387	3.98423	4.89782
PREX1	ENSG00000124126	-1.48944	5.82067	36.4747	1.55e-09	5.95855	5.92029	6.49437	7.73466	5.48902	5.11855	4.59452	5.49206	5.39447	4.98849	5.18958	5.93881	5.26194	4.41916	4.81995	4.54051	7.15376	6.32062	5.81324	4.78554	4.16852	3.89614	4.75549	5.09367	5.30771	4.90913	6.21984	4.77097	5.2256	5.04833	5.52874	5.18104	4.87279	5.15615	5.80418	5.7293	4.76623	4.7751	4.10977	4.52682	6.76637	6.07251	5.19356	4.77354
SLC47A1	ENSG00000142494	-2.01172	2.18424	36.3568	1.64e-09	3.72703	2.14891	3.26586	1.43273	1.66134	1.28342	0.271778	1.73983	1.08374	0.15645	2.01053	1.94851	1.90062	-0.975648	0.512194	-0.00550236	0.360535	0.302293	2.56814	0.833211	0.282581	0.448019	-0.0545165	0.631279	0.349468	0.948498	-1.40929	-0.751948	1.43874	1.87936	-0.132004	1.53614	0.87399	0.796534	-0.293722	-0.23021	-0.590172	-1.03418	-1.83492	0.925955	-1.38289	0.0938718	-0.228898	1.0932
PRKAR2B	ENSG00000005249	-1.8181	4.12837	36.1109	1.86e-09	5.50572	4.14272	4.58135	4.97255	2.80237	3.82614	2.40707	2.75174	3.96966	2.52934	2.60916	3.51304	2.17501	2.06303	4.33729	2.68947	2.57819	3.89089	5.05683	3.78679	4.55493	1.20258	1.88085	3.65779	2.30811	2.94586	5.20019	2.87889	3.70347	3.82114	2.69448	2.36784	2.86917	3.85316	5.05788	5.37453	4.40761	4.07403	4.83699	3.58142	5.55204	4.47495	2.35152	2.72817
LIPM	ENSG00000173239	2.10397	0.737489	36.1056	1.87e-09	-1.15846	-0.644408	-0.891938	-0.900468	2.60941	-1.43497	-1.07467	-0.333752	-0.0243162	0.219876	1.27356	1.0008	0.601892	-0.315988	0.789929	0.213507	0.603578	0.14867	0.526504	1.04734	1.51607	0.792778	0.191061	1.00621	2.76842	1.61202	-4.77852	-1.7228	0.219356	-1.2992	0.820016	0.679788	1.7432	-6.46085	-4.34683	-5.02029	-4.93595	-5.51531	-6.5898	0.460291	-4.75212	0.00574087	0.643094	0.519641
TP73	ENSG00000078900	2.45703	1.41929	35.96	2.01e-09	0.129525	-1.39777	-1.87231	-0.0337347	0.813342	1.36277	2.25137	0.468802	-0.561973	0.938105	0.91099	0.635428	0.286587	4.09636	1.34579	0.602919	1.6745	0.852845	-0.039093	1.74394	0.43068	1.09364	1.45931	1.04864	0.162189	1.35031	1.39807	1.11716	1.91899	2.10973	0.492851	1.86948	1.76411	-2.55396	-2.76187	-0.627969	-2.43345	-2.24229	-0.567435	1.68268	1.87724	-0.754125	1.67981	2.22095
FGD3	ENSG00000127084	-1.71759	4.56604	35.9121	2.06e-09	4.03091	4.9133	4.94372	6.9503	4.3289	4.23482	2.16673	3.39733	4.29279	4.38721	3.9628	4.48753	3.50701	4.53834	4.53667	2.82198	4.23531	4.71665	3.73912	3.44044	4.29471	2.72317	4.33497	3.77617	2.63583	4.40984	1.43742	3.1272	3.8052	4.27516	2.87975	3.81364	3.20104	0.01488	2.26493	2.12607	1.65402	0.91654	-0.440056	3.83521	0.781859	4.97162	2.62438	2.66281
PDE1B	ENSG00000123360	-2.0024	3.9399	35.8882	2.09e-09	5.75095	3.74791	3.23904	4.53498	2.99584	2.38906	3.35638	3.38719	3.26191	3.26003	4.0961	3.28507	2.3643	1.58471	1.88325	2.73972	2.8091	3.19061	3.89574	2.37918	2.62002	1.99714	2.22515	4.25979	2.44942	3.79151	3.57168	3.14707	3.13952	3.1334	3.73108	3.32176	2.72021	6.12669	4.53886	4.36988	3.351	1.41148	2.79606	2.85121	3.02267	3.48364	2.02618	3.67689
AADAC	ENSG00000114771	3.37068	2.71264	35.5912	2.43e-09	0.833132	-1.24165	0.0981466	-6.57289	4.7785	0.573394	-1.24976	3.16776	2.55529	1.40182	2.99903	2.50531	3.38631	3.60844	2.2596	1.97665	-4.82269	2.61252	1.42558	4.01166	4.41964	3.14232	2.41435	3.06424	4.76549	3.88251	-0.582122	3.48665	5.56297	3.16907	2.44168	0.216816	-0.281579	-1.817	-0.835871	1.53941	-0.96632	-7.10027	-6.5898	1.81904	-6.33708	2.72614	2.4312	-0.0940042
GMFG	ENSG00000130755	-1.48738	4.78301	35.5708	2.46e-09	5.57924	4.69151	4.72921	6.5786	4.26	3.95335	3.51201	3.71774	4.3183	3.43393	4.15737	4.34841	3.19714	4.27613	3.64585	3.66553	5.46772	4.74373	4.17192	4.06996	4.64867	3.16673	4.17609	3.09156	4.22934	4.91319	4.13137	4.16764	4.13883	4.35321	4.39858	4.01205	3.26111	3.16668	3.74804	3.89957	2.98887	2.60536	1.50295	3.21627	2.02486	4.53522	2.63937	3.34954
LRRC66	ENSG00000188993	3.44929	2.88213	35.5568	2.48e-09	0.849908	-0.418526	-0.777982	-1.21534	4.66437	2.35065	-1.95603	3.37697	1.05369	2.32096	2.82245	3.43194	3.33132	-2.22619	3.93151	3.52524	2.18854	0.930324	2.51017	2.31175	1.37691	3.89776	1.22209	5.75203	4.29921	3.80321	2.48514	0.909466	3.86532	2.74638	-0.807382	1.19719	2.71663	1.1316	1.01072	3.05831	1.52894	1.47338	1.08968	1.00881	1.08077	1.26023	0.729682	0.879685
RNASE6	ENSG00000169413	-1.5444	4.48891	35.5403	2.5e-09	4.66735	4.77387	5.51233	6.07299	4.42215	3.97245	4.30086	3.68913	4.38922	3.41034	2.96635	4.79446	4.08209	3.76836	3.49292	3.95098	5.12227	4.76239	4.63823	3.52027	3.87726	2.39161	2.53292	2.92691	3.32256	4.12543	2.09185	3.47726	3.55282	3.48994	3.42	3.26318	3.11142	2.11279	2.7041	2.85213	0.994791	1.50336	-0.399979	3.03046	3.75171	5.17661	2.32395	2.85963
CHI3L2	ENSG00000064886	-2.67192	2.74303	35.5179	2.53e-09	2.87676	1.8261	2.93086	5.71568	0.480443	1.30367	1.27986	1.08547	1.86753	0.526207	0.74474	1.5611	0.904216	2.20354	3.51119	0.693117	2.49623	1.90656	-0.385269	1.14355	1.00387	-0.792185	1.02505	1.15605	1.75664	1.21679	-0.691056	1.18024	2.45895	1.55204	0.874722	-0.0384412	1.36855	-6.46085	-0.887402	-0.99054	-2.12859	-3.19338	-2.88936	0.661498	-2.43019	2.16934	0.863361	0.861873
BCL11A	ENSG00000119866	-2.84488	3.08151	35.5102	2.54e-09	1.76843	3.58799	3.5485	6.02957	1.11236	2.23943	1.14477	0.468802	2.86321	0.551082	1.14595	2.38306	1.07971	4.82984	2.74777	0.539494	-0.981384	2.7255	3.44805	2.93082	2.87403	-1.69126	1.68096	1.81048	1.92604	3.12426	4.10921	2.79573	3.30496	2.24289	2.82523	0.953781	1.499	3.82801	1.94226	2.80626	3.29447	4.54133	2.57259	1.65722	2.91322	3.27798	0.58234	2.11216
ICA1	ENSG00000003147	1.05914	5.46132	35.4039	2.68e-09	4.82414	5.03948	4.40658	3.87935	6.15244	5.62485	5.22702	6.15399	5.46611	5.37464	5.97547	5.32492	6.09571	4.71956	5.84516	5.80481	2.94329	5.0409	5.36645	6.01537	6.69838	5.91167	5.66157	5.536	5.70885	6.27332	7.02951	5.81107	5.25607	5.62674	5.08617	5.58133	5.88775	6.19132	5.70655	6.05408	6.31928	6.08786	5.74419	5.76717	6.69169	4.97814	5.69019	5.68356
UBXN10	ENSG00000162543	2.29139	4.36949	35.403	2.68e-09	2.84364	2.67017	2.91118	-0.506804	4.41353	4.83356	3.6431	4.08704	2.75529	2.64361	5.66806	2.83925	3.68466	2.67572	4.04588	3.18529	0.162207	3.44937	5.13989	5.01908	3.258	4.34544	5.45181	3.21469	3.75072	3.92862	4.68569	2.29512	3.71285	4.18745	4.22916	4.30581	4.78174	4.36649	4.35013	4.62777	3.50838	3.9638	5.99492	4.84605	6.3124	3.44855	4.5179	1.43182
PBK	ENSG00000168078	1.98893	2.02322	35.4	2.68e-09	0.798984	0.318439	-0.452406	0.910922	2.18511	1.47416	2.38476	1.86204	1.66374	1.88529	0.369529	2.30204	1.84935	2.68236	2.35256	1.49839	4.59446	2.16078	1.08082	3.56149	1.51607	3.15593	1.91922	1.95878	2.31455	1.86727	-1.07808	1.96873	2.01917	1.21245	2.20601	2.14691	1.61863	0.139059	-0.786118	-0.82389	-0.412385	-2.85234	2.61232	2.35073	3.21942	0.255461	4.23671	2.15667
BIN2	ENSG00000110934	-1.89374	3.86374	35.3908	2.7e-09	4.19746	3.87062	4.20768	6.16752	3.81662	2.97954	2.53414	2.52075	3.06503	3.21405	3.46119	4.07525	2.74301	2.97787	2.37045	3.21097	4.15173	4.08127	3.29624	2.61002	2.2728	1.91627	2.75708	2.50236	2.89415	2.88664	1.99846	2.37143	3.46673	3.4499	2.73571	2.99036	1.90883	-0.232035	1.63045	2.15962	1.22728	0.800598	-0.323017	2.21772	1.01165	4.17377	0.962045	2.75737
GAB3	ENSG00000160219	-1.87627	3.18431	35.3685	2.73e-09	3.4418	3.52688	3.85119	5.23164	2.65403	2.6721	1.51714	1.77137	2.69815	2.43894	2.19916	3.27094	2.36951	2.08325	2.08095	2.1775	3.756	3.50741	3.34864	2.24102	2.08435	1.23372	1.85732	1.52006	1.83937	2.22115	1.73981	2.1994	2.86448	2.8065	2.46415	1.88592	1.38664	-0.01791	2.02821	2.77629	0.755215	1.84518	0.861408	1.43554	2.00721	3.54941	0.550976	1.84837
CSF1R	ENSG00000182578	-1.53583	6.55324	35.2523	2.9e-09	7.01368	7.00907	7.69297	7.53506	5.78045	5.8558	5.64662	4.64831	6.2383	4.53325	5.83058	6.95254	6.01534	5.80742	4.1165	5.00113	8.14844	6.64932	6.82831	5.24192	5.91469	4.7427	3.92771	5.54529	5.02803	6.24894	4.89685	4.65363	5.82155	5.98195	6.44972	5.38854	5.0457	4.89064	5.30673	5.66066	3.17083	4.2829	2.97053	4.53267	5.4282	6.63234	3.25993	5.74861
HSD11B2	ENSG00000176387	1.71595	4.89644	35.163	3.03e-09	3.84886	3.31373	4.06735	2.40152	7.29809	5.36307	1.62259	4.15138	3.5145	7.83403	4.5932	4.33296	5.46048	2.19428	6.13609	4.25482	1.10805	5.25084	4.54346	3.86414	4.64488	4.86954	1.48	4.37266	6.22015	5.9142	4.15517	4.30842	5.01955	4.72077	2.86968	3.9664	4.55056	-0.232035	1.17044	1.30764	1.07155	-1.31891	1.00265	3.95498	1.82782	3.43385	4.38192	5.15986
HIST1H2BK	ENSG00000197903	2.17535	4.26701	35.0873	3.15e-09	2.92901	1.63786	2.03977	3.32646	3.30033	3.19811	3.45604	4.92736	2.88044	2.73871	4.74818	3.12378	4.91093	5.20036	3.14862	5.05457	4.80363	3.11795	3.01518	3.77682	3.20755	4.57046	3.76869	4.503	4.54632	4.64569	2.2549	3.67637	3.78577	4.36402	3.74583	4.79798	4.32054	4.18571	1.81908	2.55714	4.30325	-1.37235	2.28978	5.58789	1.83784	3.79267	4.4106	4.52743
LRRC31	ENSG00000114248	5.53906	2.05849	35.0616	3.19e-09	-1.37527	-6.52705	-5.4968	-4.25097	4.00257	1.44711	-1.68039	4.41865	-2.70881	2.39839	2.7801	2.2577	1.10491	-4.27682	-0.432463	0.129849	-2.94822	-4.00514	0.500273	-0.751752	-3.34191	2.78053	-0.178696	0.870855	0.723146	0.293409	-4.77852	-4.04473	1.593	3.07443	3.28008	0.753317	-0.281579	1.70405	-1.81078	-1.17898	-6.52091	-5.51531	-6.5898	-1.12467	-0.782494	2.10717	-0.175459	0.670508
2020-03-01	ENSG00000145416	-1.74975	4.20936	35.0483	3.22e-09	4.04372	4.17945	4.74756	6.58556	2.92882	2.97639	3.08837	2.63659	3.01911	2.49129	3.39256	4.15323	3.023	2.95337	2.73055	2.49421	4.44644	3.57832	3.52488	2.64331	2.06181	2.73047	2.47743	2.96063	2.71587	2.88113	4.03419	2.08867	3.07115	3.31312	3.44958	1.94204	2.67308	1.54477	2.16096	1.87453	3.17432	0.836369	1.08968	2.68898	3.01827	4.13145	1.95607	2.66795
KIF4A	ENSG00000090889	1.89263	3.26478	34.974	3.34e-09	1.95831	1.53365	0.84305	2.62923	3.09986	3.56817	4.39503	2.98482	2.88897	2.85314	2.36595	4.05302	3.13428	4.12345	3.35368	2.96764	6.14958	2.89452	2.21993	3.7103	2.38601	3.76906	3.67537	3.91835	3.31936	2.93527	1.30185	3.0278	2.76698	2.73214	3.8016	4.07435	3.52476	3.64636	0.893481	0.761073	-0.96632	-0.442057	1.08968	3.02383	3.14068	1.68594	3.90891	3.62239
GIMAP1	ENSG00000213203	-1.72411	3.39407	34.9574	3.37e-09	3.33265	3.69816	3.68559	5.66162	3.33424	1.82876	1.2139	1.51611	3.2944	2.83806	2.04671	3.46953	2.25034	2.27558	2.50614	2.72554	4.19876	3.34005	3.54747	1.93531	2.63537	0.646185	2.52797	2.03111	2.87684	3.3838	2.76322	2.69133	3.37281	3.07819	2.82523	1.95768	2.51348	1.89229	3.27229	3.50719	2.41867	2.14528	0.741114	1.45538	1.5271	3.95443	0.272	1.74528
MICAL1	ENSG00000135596	-1.23591	6.24917	34.9383	3.4e-09	6.60155	6.92583	6.08267	7.6906	5.7448	6.16373	5.06692	5.97596	5.89693	5.57743	5.49145	6.56099	6.17035	5.335	5.91579	5.18205	5.7303	6.09316	6.06887	5.08316	5.19077	5.48542	5.53447	5.16372	6.11385	6.47458	5.07894	6.47981	6.32268	5.82813	6.09069	5.56929	5.03713	5.76285	6.71885	6.46134	6.88569	6.13709	6.32365	5.20496	4.99439	5.45767	4.61967	6.02956
TMEM131L	ENSG00000121210	-1.87509	4.92987	34.9002	3.47e-09	4.3947	5.48802	5.19698	7.3535	3.64301	3.8573	3.22021	3.45187	4.75413	3.23339	3.7406	4.25309	3.85029	5.08794	3.33785	3.91707	5.1349	4.79123	3.97645	3.32207	5.44273	2.45464	4.05724	3.90494	4.06717	3.93395	3.7306	4.2799	4.21606	4.26201	4.57206	3.23136	3.27088	3.1884	4.03601	4.20291	3.89378	5.18369	3.90705	3.34675	4.21463	5.03212	2.94706	3.31723
FLI1	ENSG00000151702	-1.79024	4.7579	34.8021	3.65e-09	4.89758	4.56505	5.10652	7.15556	4.09358	3.35914	3.8418	3.63015	4.47677	4.08905	3.74336	4.31537	3.39399	5.10966	3.42391	3.64684	4.9372	4.61911	4.48614	3.3152	2.63537	2.4678	3.52174	3.64863	4.15593	3.51758	3.90915	3.75876	4.31547	3.73571	4.42745	3.69503	3.1882	2.15017	3.88679	4.49081	3.16384	2.7087	1.95323	3.09193	2.88933	4.99398	2.62438	3.53518
CCM2L	ENSG00000101331	-2.26939	2.6038	34.7705	3.71e-09	2.40112	1.85233	1.97623	5.61971	1.73704	0.775391	-0.181587	0.954229	1.74122	1.61735	1.4048	1.36228	0.946651	-0.454816	1.48371	1.44746	2.66649	2.16078	1.68046	0.332312	1.78737	0.018154	0.694299	1.69945	2.20788	2.33025	3.18148	1.29868	1.50934	1.36786	1.85104	1.50455	1.40451	1.90109	2.89919	3.70877	2.86063	1.91932	1.78958	0.249303	0.7182	2.21427	-0.175459	0.965585
CKS1B	ENSG00000173207	1.40936	4.20831	34.7585	3.73e-09	3.17849	3.39032	3.08691	2.76026	4.17068	3.93399	5.3559	4.68189	3.99361	3.20624	4.30097	4.17614	4.83201	5.25429	4.97199	3.94487	5.33171	3.51686	3.029	4.46393	4.24556	5.1751	4.67256	4.42595	4.30245	4.86379	2.43418	5.02512	3.87871	3.60639	3.99766	4.34944	4.78088	3.60389	1.72784	1.86643	3.14975	2.25508	2.06483	4.54313	2.44099	3.1347	4.97613	4.75797
CD4	ENSG00000010610	-1.48987	6.45353	34.6726	3.9e-09	7.23974	6.67339	7.00396	7.74896	6.17897	6.21842	6.12444	4.76453	5.96412	4.51598	6.34862	6.6075	5.62739	5.45426	4.31205	5.15586	7.80127	6.68887	6.48133	4.94535	4.92019	5.19502	4.58338	5.40398	5.47156	5.90065	4.05963	4.31194	5.5447	5.71203	6.02154	5.19265	4.944	3.72774	5.18494	5.02183	4.14176	3.85901	2.94353	4.52682	4.33976	6.60378	4.54999	5.0501
ELMO3	ENSG00000102890	1.51297	5.82073	34.5841	4.08e-09	4.74899	5.19874	4.48	3.21664	6.66058	5.81185	5.79075	5.94777	5.64559	5.85595	6.11832	5.14633	6.55423	6.44611	6.12657	4.81447	1.31345	4.99993	5.17451	5.94924	6.4389	6.64099	5.6593	6.14977	6.29372	6.1425	4.99022	6.63352	5.67951	5.99691	6.10685	3.26946	6.29278	6.14069	4.4273	4.26743	2.02984	5.68865	3.48568	6.12655	4.61347	4.63957	5.81591	6.23594
CIITA	ENSG00000179583	-1.58433	6.0675	34.4577	4.36e-09	5.46206	6.10526	6.55089	8.46889	4.87066	5.83725	3.73415	4.02298	5.09209	4.39754	5.18553	5.80588	4.77722	5.02794	4.43405	3.60872	5.43274	5.95342	5.65356	4.11812	3.5448	3.94713	4.51862	4.672	4.77369	4.94388	1.71867	3.27178	5.15027	5.25414	4.86757	5.97435	5.27968	1.05485	4.11996	3.9232	2.6212	2.34475	1.33501	3.81808	3.2684	5.90637	3.52901	3.62767
STAC3	ENSG00000185482	-1.28909	2.80294	34.46	4.35e-09	3.92604	3.10048	2.83561	3.28042	2.35691	2.17494	1.87819	2.53919	2.50064	1.46862	2.84317	2.88236	1.73294	1.54882	2.1958	0.958578	3.63264	2.45101	1.97526	1.29089	2.17116	2.40535	1.64478	1.44791	2.19398	3.15196	2.45989	2.88837	2.10146	2.64869	2.5338	1.73074	1.84484	0.956999	1.83506	1.71216	0.994791	1.50336	0.910043	1.64864	2.81012	2.19945	0.58234	1.54776
FADS3	ENSG00000221968	-1.42882	4.89904	34.4377	4.4e-09	5.07928	6.07959	4.89086	6.02911	3.33119	4.25446	3.63997	3.62153	5.1955	3.67366	4.56541	4.20402	4.17872	6.38839	3.79076	3.96915	4.84087	4.60145	4.52081	3.95974	4.823	3.44912	4.28882	3.7094	3.66006	4.36321	4.70462	5.51254	4.0587	4.44627	4.81958	4.34052	3.94056	5.29027	4.37495	4.91291	4.88264	5.05107	4.88238	3.78712	3.98597	3.78607	4.55987	4.10176
TSTA3	ENSG00000104522	1.85088	7.48857	34.4227	4.44e-09	6.51183	6.24382	5.47738	5.07771	7.39274	8.1143	7.53065	7.07465	7.05155	5.98078	7.79787	7.17905	9.98884	6.83646	8.08235	6.40278	5.46079	6.56605	6.60841	7.12967	8.14911	7.60578	7.75104	7.11119	7.7025	7.45444	5.76805	8.24304	6.83718	7.92304	7.782	8.59369	7.91979	5.48276	5.11628	5.68851	5.19377	7.23937	5.0518	7.1846	6.13992	6.16601	7.05563	6.73782
ADA2	ENSG00000093072	-1.78387	6.36698	34.4142	4.45e-09	7.23296	6.43927	7.50947	7.50651	6.28563	6.4481	4.99633	5.26996	5.28392	4.94575	5.05949	7.00591	5.76071	3.89382	6.44504	5.5651	6.75773	6.66888	6.78347	3.92406	5.45142	4.18211	4.24719	4.65837	4.95879	6.37084	3.28577	5.87919	5.58867	5.81468	4.64469	4.65901	4.18885	7.11386	3.90772	5.54989	6.56572	9.10593	1.52394	4.62092	3.91913	6.7561	3.07936	5.0706
CLRN3	ENSG00000180745	3.66374	3.30392	34.3855	4.52e-09	1.40963	-0.596313	-1.24887	-4.98793	4.64116	3.77448	-2.50352	3.7772	-0.0243162	4.44973	1.07764	3.82482	1.92912	-2.22619	4.10185	3.68764	-3.23772	2.7036	2.49696	1.39881	2.57297	1.52974	-0.314579	3.52132	3.55519	5.29807	0.669941	3.71682	4.97736	3.23786	-0.00310656	4.06355	2.65826	-4.87589	-1.11417	-2.35732	-0.111518	1.47338	0.204613	-0.110025	0.377163	1.87814	3.54899	3.03677
CD83	ENSG00000112149	-1.84137	4.52818	34.2845	4.76e-09	6.15232	4.03424	4.02218	5.68656	2.80677	3.24074	2.77046	3.93521	3.2487	1.98906	4.15115	3.93514	2.78649	3.41068	3.34466	2.40806	2.83314	4.10652	2.99183	2.25544	3.39956	3.22729	3.37209	3.94668	3.99282	4.38282	0.77607	2.99748	3.90186	3.42061	3.56844	4.46474	2.72021	3.16303	4.32063	3.94454	3.53302	2.95908	2.91997	3.67107	1.67973	4.80781	4.62532	3.73919
ANKRD33B	ENSG00000164236	-2.14858	2.6633	34.2587	4.83e-09	2.43487	2.83708	2.89695	5.30247	1.11236	1.87686	-0.181587	1.22867	1.91846	1.68634	1.76117	1.85962	1.26997	4.41717	0.412083	0.633616	2.96086	2.58882	2.42209	1.42457	1.13922	0.482995	1.83341	0.494706	2.07003	1.10785	-1.31909	1.05119	1.7831	0.433862	1.91769	1.51516	0.899413	-1.817	1.17044	1.25894	-0.848484	0.350943	-2.19749	1.40528	-0.228558	3.05186	2.1673	1.66538
LPXN	ENSG00000110031	-1.54982	4.84109	34.243	4.86e-09	5.83603	4.69996	5.00868	6.39487	3.93586	4.22291	2.79322	4.00651	4.25036	3.46372	4.71343	4.4779	3.68675	5.07349	3.41962	4.28414	5.03685	4.45019	4.03701	4.07403	2.72418	3.97964	3.92771	4.39476	3.89092	3.80029	2.92423	3.0192	4.20148	3.95589	5.2432	3.3157	3.33982	3.08411	3.08111	2.6115	2.69098	2.74679	2.54719	3.61045	3.03578	4.87465	2.67618	4.18291
PRODH	ENSG00000100033	3.16776	1.51478	34.2229	4.91e-09	-2.33679	-0.854625	-0.672372	-0.464369	0.105231	-1.90704	-1.5601	3.60412	-0.872313	2.72784	3.10578	0.144952	-2.65937	3.91653	-0.528678	0.367541	-0.792939	1.40765	0.650952	0.219102	0.35853	1.18144	-1.29688	-0.714108	2.46687	-0.723269	-1.31909	-0.484015	2.10146	0.120704	2.0952	1.2103	-0.63601	1.88344	-4.34683	-0.0053365	-2.43345	-0.760418	-3.78245	0.897243	-2.87765	0.791843	-0.912424	5.06769
ZNF488	ENSG00000265763	3.21801	1.78654	34.2011	4.97e-09	0.285644	-1.77216	-2.32688	-3.40297	4.73415	1.06358	-0.273218	1.81741	2.16331	1.16453	0.606135	1.44368	1.73294	1.90167	1.79987	2.51909	-2.01533	1.03926	1.90701	2.91273	0.955771	3.51398	3.17688	2.43464	2.52912	1.19919	-1.5055	-2.2792	4.76923	2.95283	0.457446	1.2616	0.781308	-3.29093	-3.20933	-1.17898	-1.56671	-2.85234	0.305014	-0.589634	-2.87765	0.868805	3.06277	2.98423
PLXNA2	ENSG00000076356	1.55659	6.16183	34.1449	5.12e-09	5.49176	4.99994	4.82625	3.23928	7.10757	6.38743	5.30433	5.7835	6.29239	5.42261	6.42105	6.03269	7.47754	6.29967	5.86423	6.51626	5.03788	5.92057	5.80991	6.35635	7.0798	7.60169	5.5133	5.84425	7.41883	6.20719	6.04776	5.62096	6.55634	6.4996	6.03773	6.59779	5.9055	6.49171	6.62658	6.5872	6.13216	8.25608	7.15766	5.34443	6.35793	6.18776	6.17021	5.81838
ACAP1	ENSG00000072818	-2.5059	4.74555	34.0503	5.37e-09	3.89203	4.3533	3.89623	7.93075	3.74737	3.68276	2.66332	3.2144	3.64118	3.80095	3.16459	3.95041	2.78259	4.59575	3.376	3.08335	4.40051	4.66091	3.68774	3.57881	3.21779	2.70847	3.91638	2.65207	3.45672	3.51046	4.5783	3.70882	4.39687	3.47861	3.07051	3.06445	2.64705	2.671	4.75383	3.36198	3.14265	2.99645	2.75227	2.87717	4.06912	4.70137	2.66889	3.17301
ZC3H12D	ENSG00000178199	-2.63607	2.42246	34.0133	5.47e-09	1.61985	1.71612	1.42206	5.68007	1.67102	0.789818	-0.0141307	1.20577	0.712649	0.938105	0.606135	2.36037	1.01472	2.10318	0.0836607	0.506704	2.1584	1.89694	2.14572	1.08013	-0.283016	-0.491318	1.3512	0.200645	1.48697	0.479823	-0.748772	0.852511	2.84071	1.18483	0.26608	0.717021	-0.119612	-1.817	0.714943	-0.301469	-0.14587	-1.48556	-1.63561	-0.169526	-1.2078	2.03665	-0.123928	0.519641
PIK3CD	ENSG00000171608	-1.77551	4.95851	34.0067	5.49e-09	4.81456	5.27425	5.34634	7.26483	3.70559	3.94047	4.68859	3.70146	4.60924	3.55877	4.02079	4.75586	3.48798	4.74753	3.55683	3.90454	6.05357	4.93797	4.54987	4.15321	3.69884	2.92425	4.36308	3.56826	3.93756	4.40601	2.89155	3.46781	4.91452	4.38844	4.25646	4.43433	3.91274	2.78944	3.36053	3.24806	3.28806	2.17353	2.56248	3.62803	2.21366	5.43728	3.78296	4.24434
TDO2	ENSG00000151790	-2.50252	3.21099	33.9172	5.75e-09	3.4195	5.13071	4.41059	0.113607	-0.077247	2.14719	3.87152	1.0344	2.92262	0.938105	2.29252	2.67734	2.08921	2.92566	1.43352	3.37891	4.93164	3.19454	1.80355	2.19685	-0.171985	0.95104	1.41703	1.59833	3.40031	1.03038	-0.871629	1.45989	2.34291	1.12797	2.34327	0.788722	1.7983	-1.60287	-0.940841	-1.1134	-1.39163	0.138136	-6.5898	0.591535	1.29954	3.01282	0.985696	0.948809
RAB42	ENSG00000188060	-2.04974	3.02151	33.8627	5.91e-09	4.71735	3.63911	3.33925	0.415791	1.37183	1.60229	2.95339	1.1348	2.01521	0.551082	0.949722	2.32174	2.16904	2.306	0.693714	2.5516	4.18947	1.32399	2.53622	1.80406	0.801048	0.706621	1.39542	1.52006	1.6281	1.96421	-2.45659	0.453521	1.76878	2.12434	2.93549	1.99605	1.72909	-3.29093	-1.17691	-0.53916	-1.99735	-2.57671	-2.68291	2.96279	0.170712	1.70005	2.49026	2.22095
REPS2	ENSG00000169891	1.74502	5.28746	33.8071	6.09e-09	4.09388	4.13027	4.28729	2.12407	6.5658	5.15523	3.02246	4.87025	5.29681	5.65621	5.29863	4.70424	6.06795	5.36833	5.59277	5.37608	3.4704	4.84098	5.08026	5.72398	5.58981	6.14829	5.34522	6.00553	5.96213	5.14106	2.59362	3.38656	4.24609	5.35978	4.71384	4.74264	6.57381	3.60927	3.54677	3.62957	3.84432	3.48563	2.86758	4.41733	3.34416	4.88704	5.55147	4.34394
HIST1H2BJ	ENSG00000124635	2.91519	0.76433	33.795	6.12e-09	-0.970011	-2.43959	-3.38132	-0.900468	-1.79809	0.0812806	1.01521	2.35373	-1.12385	-0.537923	-1.00328	0.672741	1.25879	2.76289	-0.863097	1.626	2.85679	0.11588	-1.62406	1.01378	-2.60494	0.764627	0.334255	0.453187	1.6789	0.695956	-3.19356	0.141137	-0.901396	1.09868	0.26608	2.86741	0.808402	-1.1033	-1.11417	-1.85036	0.373909	-4.77834	-2.34188	2.14631	-0.314715	-0.679163	2.83434	0.965585
SRMS	ENSG00000125508	2.59431	0.769114	33.791	6.14e-09	-1.15846	-1.48266	-2.32688	-0.550526	0.29251	1.27319	2.09525	1.75568	-0.0243162	2.30643	2.48281	1.11364	-2.22327	1.26012	0.965016	1.30217	-2.50076	-0.969512	1.02671	-0.537627	-2.11952	3.6297	2.67425	1.63593	1.01968	1.18138	-2.66304	-1.41246	-1.74939	1.1424	-2.78601	-0.694957	2.31995	-4.13893	-2.5813	-2.90481	-2.82047	0.713513	-6.5898	2.58029	-2.24962	0.468267	0.550976	2.83702
NUP62CL	ENSG00000198088	1.79592	1.55589	33.7981	6.11e-09	0.653684	-0.0841073	0.369449	-1.44361	1.38366	3.21692	0.51029	1.78688	0.316721	1.19642	1.72813	0.93065	1.85679	2.20354	2.2975	1.02954	-0.385281	1.23518	0.526504	1.65967	0.906018	2.6051	1.28221	0.855001	1.64864	1.76336	3.31424	1.32683	1.37399	2.07255	0.791865	2.72846	2.36171	-0.0514625	1.91995	1.11585	1.39198	-0.28009	2.17507	1.62256	2.4799	0.563951	2.26718	0.299141
RASGRP2	ENSG00000068831	-3.03459	4.46159	33.6025	6.76e-09	3.55866	3.16818	2.52742	7.92614	3.69613	2.57964	1.35829	2.61936	2.93091	3.50885	3.07545	3.39707	2.16306	3.83841	1.90182	3.15387	3.02071	3.9479	4.63371	2.85706	2.34925	1.45244	3.36099	1.4689	3.06813	3.04768	2.10004	3.44552	3.85857	2.85548	2.47304	2.41392	2.02888	1.1612	2.25308	3.5932	2.38297	1.97387	0.178381	1.69941	0.628702	4.02338	0.613037	2.4288
CYSRT1	ENSG00000197191	2.09628	1.65381	33.5548	6.93e-09	0.448702	0.012108	-1.40934	0.221522	2.4442	0.746096	2.51372	1.29527	-0.158617	1.56946	2.16664	0.388681	1.26997	1.48188	1.44201	0.473151	-0.574759	-0.900799	-0.00112514	2.54103	0.955771	1.95416	0.658454	0.123339	0.780102	2.34632	0.625203	0.909466	1.51793	1.33055	0.159952	2.40254	2.68043	3.93896	2.1224	2.9589	-0.412385	0.300611	3.94839	2.69316	1.82782	0.881242	1.70852	0.825577
SPC25	ENSG00000152253	1.43789	2.06693	33.4339	7.37e-09	1.02261	1.124	0.639337	1.12059	2.00544	2.20216	2.41443	1.94734	1.60277	1.44227	1.17892	2.1383	2.03124	1.82572	2.61897	2.16705	3.41412	1.12415	0.650952	2.35258	1.26295	2.06796	1.77602	1.97354	1.83041	2.96681	0.323019	2.88837	1.43874	2.37093	1.8914	2.44199	2.70587	3.94535	3.79169	2.80202	6.10868	-0.87145	3.72421	1.26624	1.56378	1.05598	2.74015	2.09701
NLRC3	ENSG00000167984	-2.06846	3.30668	33.3806	7.58e-09	2.38969	2.79713	3.32018	6.2594	2.92882	2.29105	1.57083	1.94734	2.10588	2.5725	1.56307	2.92679	1.64118	2.65898	1.77992	2.14591	2.48413	3.27842	2.65987	1.9881	1.26295	1.45244	2.83943	1.97354	2.48982	2.03534	1.28757	1.58171	3.27993	2.06499	1.91116	1.29892	1.42215	2.60254	1.67553	2.38627	2.55858	2.95908	2.22077	1.77237	1.99831	3.81391	1.14121	1.38271
FCER1G	ENSG00000158869	-1.5294	5.82647	33.3307	7.77e-09	7.19182	5.8741	6.32564	5.897	5.0741	5.01567	5.34727	4.83897	5.04703	3.71	5.51504	5.58351	4.70489	4.59926	4.05836	4.16311	7.02607	5.28903	5.32688	4.56584	4.83966	4.1389	3.19263	4.08732	4.87739	5.57541	3.27857	3.73269	4.57511	5.41356	5.55358	5.38493	4.69638	3.51213	2.92929	3.61028	1.93442	2.49032	1.23675	4.58198	3.31576	4.99469	3.7897	5.2559
HIST1H3H	ENSG00000278828	3.17662	1.80518	33.2901	7.94e-09	-0.434973	-2.82661	-3.38132	0.721727	0.241435	-0.291378	1.9908	3.14988	-0.992607	0.71414	1.5251	-0.261262	1.07971	3.9375	-0.151443	4.10952	2.09618	-1.93475	-0.776059	1.68121	-0.839409	2.17343	-0.211486	2.14632	1.01968	1.58518	0.73455	-1.23737	1.69497	2.41319	1.0749	2.50188	1.18433	-4.87589	-1.81078	0.450033	-0.688019	-5.51531	-5.00484	3.82762	0.202076	1.74157	2.40513	1.96141
SLC22A18	ENSG00000110628	1.7328	5.44771	33.2262	8.2e-09	4.37311	4.18805	3.94545	3.69506	6.6496	6.10653	5.12079	5.03033	4.65501	5.65835	6.39146	5.33805	6.51805	5.50243	5.11418	5.73043	3.02906	4.84849	5.09019	4.65015	5.00829	5.96753	5.97788	5.72448	6.0736	6.24787	4.95675	6.49229	6.0359	6.36575	4.79408	6.6096	6.29248	2.77994	2.63273	2.71893	2.16909	0.824544	2.85107	5.31217	1.78704	3.93964	4.3572	6.47402
HK3	ENSG00000160883	-2.66497	4.5385	33.2075	8.28e-09	6.66898	3.14361	2.68477	5.75998	2.64914	2.88864	3.34101	1.97469	2.17732	0.59958	4.73576	3.59145	2.42559	2.69226	0.693714	1.43008	5.31899	2.68136	3.77512	1.93531	1.51607	2.72317	1.60767	0.388578	2.86373	2.18586	0.855687	1.94168	2.87788	3.6449	3.53273	3.24098	2.38439	0.956999	0.408054	1.06009	1.07155	-0.657325	0.0684082	2.41797	-0.359803	3.09521	1.18273	3.50967
TRIM7	ENSG00000146054	2.67075	3.39682	33.1771	8.41e-09	1.89506	1.2345	-0.852944	1.09244	5.18638	4.51109	3.99694	3.4712	1.79671	1.3602	3.30564	1.13161	3.39655	1.6807	2.79491	3.36526	1.9455	2.50266	0.743316	3.56729	3.71337	4.54275	4.67705	2.93824	3.64736	3.22768	3.43256	1.43424	1.79021	4.9847	3.7049	3.792	3.96635	1.59984	2.3729	4.34676	0.791974	2.62595	2.07197	3.50498	1.50212	1.82763	4.57554	3.26058
CCND1	ENSG00000110092	1.70085	7.84938	33.1485	8.54e-09	6.90023	6.50344	6.48036	5.86095	8.04187	6.89772	8.34432	7.02441	7.48928	7.1515	8.33902	8.86141	9.11365	10.3769	6.90652	8.60019	5.51382	7.39457	6.74384	7.30678	7.45007	8.01484	7.7891	7.59304	7.51617	7.37121	7.23213	6.88763	7.24051	7.07877	7.71624	7.33351	8.37419	5.29695	6.65303	6.82664	5.43656	4.48891	5.61263	9.05074	6.22731	7.32817	7.76268	8.50551
TLR7	ENSG00000196664	-2.04362	2.85193	33.1417	8.57e-09	2.16682	3.71969	4.51582	4.26079	1.39539	1.18861	1.68479	1.70759	2.46682	0.0205668	1.16253	3.55861	2.20445	0.943734	0.854927	1.1827	3.20153	2.31318	2.0313	0.332312	1.18165	-0.186464	1.01091	2.36358	0.798599	2.71774	0.112252	-0.0998714	2.52007	1.94667	1.74491	0.890006	0.637638	-0.194067	1.11914	1.46621	-1.76602	-0.0890412	-2.34188	1.00881	1.69082	2.94038	-2.04993	0.998562
MELK	ENSG00000165304	1.78672	3.09594	33.0429	9.01e-09	1.85407	1.79938	0.9897	2.10306	2.93285	3.73216	4.31666	2.7984	3.28149	1.0816	1.81461	3.05243	3.06534	2.99398	3.45149	2.33522	5.4288	2.84035	3.15625	3.80161	1.33991	4.14027	1.9566	3.02935	2.60989	1.66425	-0.937217	3.15101	2.45	2.94873	3.35655	3.90923	3.7211	-2.06854	-1.91387	-0.99054	-1.76602	-2.70795	0.32906	2.04525	2.5907	1.25068	4.36849	3.68704
TPX2	ENSG00000088325	1.81402	4.84366	33.0378	9.04e-09	3.47192	3.351	2.6342	4.23687	4.72605	4.97126	6.7934	4.85377	4.60147	4.242	3.87497	5.28632	4.57903	5.81273	5.0587	4.37096	7.67741	4.17378	3.70507	5.4491	3.98901	5.48704	5.27224	5.22591	5.03682	4.49882	1.72928	4.95583	4.36628	4.06783	5.59744	5.39143	4.38495	0.45801	0.815055	1.45545	0.373909	-0.305853	3.56628	4.77484	4.68598	3.25904	5.89922	5.72417
OVOL1	ENSG00000172818	2.70482	3.04998	32.9526	9.44e-09	1.55994	1.22114	-0.367517	-3.76554	4.06632	4.468	4.45515	3.11343	1.81475	2.95451	1.92564	2.41277	2.34856	1.84952	3.68033	1.75725	-6.40765	1.6213	1.60861	2.55276	1.37691	5.42488	4.60237	4.24921	4.02066	3.59698	-6.36348	2.84036	3.85519	2.96099	3.31264	4.37732	3.85219	-4.13893	-3.86141	-4.28332	-3.71355	0.836369	-3.41988	5.58057	-4.01515	1.85941	4.33205	1.21044
EPHB3	ENSG00000182580	2.85153	5.36648	32.9607	9.4e-09	3.4195	3.28513	2.97216	0.878318	6.07979	3.85901	5.04457	6.24034	3.40567	5.35447	5.88468	4.33296	4.01222	3.63949	5.01671	4.65902	4.96793	3.81121	3.10059	4.14936	5.05755	5.48865	4.44294	3.14142	5.18126	5.47572	2.06697	4.76198	5.32008	5.23071	4.57928	6.64474	4.88874	3.57669	1.56486	3.3358	0.555907	5.40281	-0.70716	4.72873	4.83847	4.24888	5.74665	4.92595
NGEF	ENSG00000066248	2.0355	4.48897	32.9454	9.48e-09	3.43069	3.2161	2.45157	-0.958184	5.20149	4.20822	4.73636	4.59203	4.82702	3.97878	4.95032	4.27246	4.93572	3.99997	4.45097	4.15255	-1.76379	3.15474	3.77785	5.72528	3.65433	4.7463	4.14889	4.71545	4.5187	4.7551	-2.11555	4.76456	5.10325	3.45569	3.16133	3.53223	5.21913	-2.37339	0.319923	1.60907	-0.331084	4.81673	-3.13037	3.91794	-1.2078	3.62346	3.88396	4.72016
FERMT1	ENSG00000101311	2.34825	6.25649	32.9332	9.54e-09	5.4951	3.52416	3.57198	-0.0650989	7.05238	5.45816	7.95773	6.40646	6.98393	6.39432	6.67476	6.28494	6.48903	5.78214	5.79594	6.62481	1.63127	5.12363	5.09239	5.90646	4.69335	7.38448	5.22554	5.89843	6.1018	7.20623	-0.480839	3.62628	5.99765	5.42393	4.80645	4.70607	6.81478	-4.13893	0.846939	3.47823	2.71511	-4.77834	5.32121	5.41891	0.939042	4.35524	6.33694	6.3735
SHANK3	ENSG00000251322	-1.61322	5.27687	32.8841	9.78e-09	6.11637	4.9653	4.67937	7.38484	5.07136	4.12958	4.93751	4.10881	5.07161	5.15392	4.9527	4.60559	4.34658	2.95337	4.25539	4.05953	5.68346	5.45553	5.1951	4.32378	3.98901	3.68707	4.48576	4.62837	5.4766	4.36321	5.55128	4.63686	4.41537	4.67063	5.39009	4.85859	4.18498	4.85599	6.1287	6.45088	5.4745	4.5726	6.00615	3.99109	5.41488	4.93182	4.64588	4.4371
NCF1	ENSG00000158517	-2.24677	2.78346	32.77	1.04e-08	2.53681	2.32782	2.45157	5.72316	1.50772	1.43797	1.16237	1.08547	0.633578	0.394962	2.31494	3.01902	0.889789	1.85541	0.12641	-0.208319	3.03322	1.99937	2.30574	0.581672	0.564981	0.393912	1.03906	0.320939	1.99182	1.87837	0.0115576	1.66125	2.52007	2.08006	0.24547	1.05902	0.848112	-1.50666	0.47079	0.534302	-0.906199	-0.386023	-1.46052	0.91167	-0.359803	1.76189	0.550976	1.47932
DOCK8	ENSG00000107099	-1.87079	5.73752	32.7375	1.05e-08	5.93762	5.31726	6.02856	8.23793	5.32085	4.72795	3.76615	4.58095	4.56465	4.69404	5.19362	5.77082	4.35842	4.45159	4.33387	3.63172	5.2661	5.64052	4.95065	3.49009	2.84791	3.61794	4.56897	4.52821	4.31535	4.37108	2.21017	3.48977	4.99899	4.34699	4.33537	3.56067	4.07632	3.24132	3.46438	3.22922	2.44776	2.2194	3.2821	4.34609	4.65656	5.80108	2.62438	4.23745
PI3	ENSG00000124102	3.39564	4.52702	32.7194	1.06e-08	2.72134	1.33714	0.0162696	-0.464369	6.17345	6.11515	6.87136	5.41553	4.00543	2.0514	4.37932	4.95452	5.60217	6.78667	4.19517	1.49839	1.83552	1.3803	5.61205	5.05044	5.71789	3.41783	3.27779	8.44034	5.32376	6.87751	-4.04155	6.0184	2.39977	5.22817	2.66763	6.41055	3.14635	-4.87589	-0.36498	-4.28332	-4.19898	-4.77834	-6.5898	1.72414	-4.75212	1.26972	3.06277	3.79891
CRACR2B	ENSG00000177685	2.21941	5.54647	32.5848	1.14e-08	4.176	4.31451	2.51256	2.68214	6.60389	5.62535	5.66216	5.98271	4.95449	5.42008	6.36797	5.25745	5.92934	5.10411	5.51546	5.11972	2.11199	4.80415	5.08909	3.36926	7.43589	6.44317	5.80321	5.15969	5.52946	6.09275	3.74374	5.75326	5.24771	6.34836	4.45127	5.61438	5.4778	0.225647	5.65119	3.35909	4.95127	2.887	3.90905	6.2273	-0.187335	4.59684	4.65328	5.90572
GJC2	ENSG00000198835	3.15522	3.31965	32.5569	1.16e-08	1.39827	0.632821	-0.236272	-0.0971601	4.97205	2.96372	3.34871	3.10726	2.04607	1.65226	5.00076	1.39985	3.6487	4.25401	0.707858	1.626	1.86381	0.892105	2.40805	5.2777	1.78737	0.412174	0.952901	0.123339	2.16576	4.16675	-0.582122	2.30223	2.23767	3.51233	2.71712	4.47971	2.29143	1.35293	1.76169	2.45815	1.02599	0.350943	-2.34188	3.76544	-1.38289	1.31626	0.192929	2.78598
STYK1	ENSG00000060140	2.36559	2.90649	32.5497	1.16e-08	2.12609	-0.694161	-0.186945	0.438334	3.19689	4.03586	3.73709	3.476	2.3847	3.19444	3.64353	3.52159	4.37664	4.68938	4.13363	2.97365	-0.103868	2.3699	2.69498	2.57594	1.30195	4.86706	3.58755	4.78717	4.37357	4.05136	0.430934	0.427758	3.07407	1.27925	3.47636	3.19883	3.78728	-6.46085	-2.76187	1.56968	-0.14587	-5.51531	2.45186	4.91928	1.71277	2.06962	4.05021	3.39978
PRKCI	ENSG00000163558	1.20084	5.63711	32.5258	1.18e-08	5.03321	4.6903	4.93887	3.71597	5.66164	5.90177	6.11091	9.15357	5.62146	6.34049	5.6439	6.0884	6.16362	5.47497	5.93132	5.7322	4.18574	5.42741	5.53743	6.0877	4.93886	6.63444	6.19439	5.8897	6.12167	5.38233	4.07219	4.93083	5.4514	6.04426	6.25307	5.60138	5.72266	4.1893	4.26861	4.13874	4.13283	4.52133	4.65397	6.55653	4.6832	5.51266	6.85355	5.56679
GPSM3	ENSG00000213654	-1.52608	5.45415	32.53	1.17e-08	5.92975	5.19874	5.23819	7.66215	4.99921	4.69095	4.43358	4.52191	4.75646	4.54103	5.0749	5.61421	5.26823	5.59024	3.82847	4.4025	5.93526	5.26679	4.96511	4.48551	4.56698	4.52922	4.4177	4.79862	4.97718	5.0532	4.35162	4.96033	5.09394	5.21969	4.93106	5.0003	4.45735	2.97586	3.5492	3.66738	2.21718	3.00956	1.34683	4.92195	2.96441	5.37323	3.64866	4.92381
CDK1	ENSG00000170312	1.56886	4.15681	32.5067	1.19e-08	2.89304	2.85881	2.42801	3.75016	3.83611	4.59255	5.26008	4.41865	4.20664	2.833	3.03999	4.27954	3.82397	4.39004	4.63432	3.3235	5.65743	3.10965	2.89448	4.77807	3.11205	5.26702	4.33497	4.28515	4.20355	3.86588	0.874923	4.37902	3.73695	4.03341	4.64075	4.85755	4.55056	1.28734	1.0386	1.45545	0.165592	-0.254778	2.02122	3.23647	3.77013	2.70531	5.61066	4.51181
KCNE3	ENSG00000175538	2.05614	5.3841	32.4245	1.24e-08	4.28333	3.68118	3.53937	2.84285	7.41127	5.53564	3.39037	4.91858	3.72938	6.45571	5.58975	6.08061	3.95793	2.34837	6.19438	6.05776	3.23079	3.97786	5.73806	3.59591	4.40628	7.07505	4.58934	4.73616	6.953	4.56557	5.10972	2.26634	5.15303	5.00754	3.19665	5.14222	4.8607	0.359325	1.85088	1.66621	1.73176	1.87987	1.55485	4.31251	3.55622	4.69257	6.00788	6.84228
ARL11	ENSG00000152213	-1.68733	2.0935	32.377	1.27e-08	2.77503	2.15594	2.48999	3.91394	1.28622	0.789818	0.761829	1.51611	1.58186	1.44227	1.5251	2.7692	0.351196	0.954747	0.463006	0.213507	2.71388	1.60957	1.6569	0.535129	0.687838	-0.0805302	2.20044	0.612543	1.16931	1.18138	0.0459091	1.47255	1.35494	1.41616	1.32129	0.890006	0.461089	-1.1033	0.0177393	-0.129516	-0.638266	-1.0779	-1.38035	0.499023	-0.555723	2.34124	-0.284393	0.843839
PRAP1	ENSG00000165828	4.8479	2.72053	32.3694	1.27e-08	-1.15846	-4.20512	-3.91184	0.168573	0.458247	1.67404	-4.61899	3.41241	-3.19424	-1.03388	-2.38179	3.02864	2.84749	-2.56061	4.06249	3.20587	-3.23772	-0.396326	4.79076	3.09223	1.0955	3.09223	-0.425611	3.07112	4.35182	6.40913	-0.871629	7.5889	7.18447	4.73512	3.8587	3.03158	0.373092	-1.60287	-3.86141	-1.47597	-3.35098	-4.29291	-2.34188	-1.52993	-1.81352	2.20441	-1.43326	2.28918
P2RY8	ENSG00000182162	-1.9786	3.60731	32.3013	1.32e-08	3.24342	3.34485	3.76921	6.34056	3.20358	2.28087	1.90979	2.15287	2.94736	2.81771	2.28496	3.11477	2.68152	2.97247	2.5772	2.72554	3.46426	3.73768	3.55067	1.7843	2.43945	0.661533	2.88667	2.54251	3.53327	2.98232	2.23271	2.65848	3.62813	2.36479	1.76677	1.15711	1.83829	2.73636	3.97239	2.76326	2.68611	2.62595	1.34683	2.06475	1.89654	4.14698	1.47781	2.30245
FAM83D	ENSG00000101447	2.12617	3.01396	32.2402	1.36e-08	1.92703	0.461634	1.22658	1.29129	3.5225	2.56713	3.68327	3.3301	2.4322	2.85314	2.7908	3.23189	2.40545	3.54973	2.82117	2.97365	5.86411	2.39061	8.85577	4.75287	2.55694	3.89289	3.34979	3.05386	2.52357	1.98489	-2.11555	2.87889	3.98474	2.39523	3.03792	5.6285	2.35253	-1.41646	-0.193028	2.59197	-1.39163	-1.89082	0.421424	2.25214	2.18255	1.22163	5.29526	3.3367
KLHL6	ENSG00000172578	-2.09527	4.56929	32.2292	1.37e-08	4.95201	3.88975	4.7531	7.19229	3.50636	3.07098	2.19265	2.88744	3.71024	3.64794	3.05783	4.19764	3.53045	3.85761	2.25479	2.46037	4.36961	4.47626	4.53056	3.001	1.44817	2.06219	2.8314	2.17214	4.30569	3.12426	0.112252	2.70212	3.867	3.25788	3.09087	2.70549	1.98205	0.481661	1.81102	1.46621	0.598032	1.06464	-1.16354	2.94537	1.65727	4.2891	1.79137	3.36226
CR1	ENSG00000203710	-3.63852	3.92259	32.2355	1.37e-08	2.38395	1.01984	2.59243	7.56961	1.20857	0.52247	1.03445	1.22867	0.85887	1.85564	2.09933	2.47394	1.10491	1.80761	-0.863097	-0.650837	3.87891	1.86769	3.09622	0.670481	-1.22643	-0.424976	2.29101	-0.235454	2.63583	-0.657681	-1.83992	0.347588	2.23246	1.26613	1.72272	0.26789	0.408937	-0.846144	-1.53948	-1.96139	-1.56671	-3.01281	-3.78245	0.940099	-0.910818	2.76357	-0.530554	1.95302
SH2D3C	ENSG00000095370	-1.46517	4.35683	32.2103	1.38e-08	4.90964	4.45523	4.22601	6.28722	3.90337	2.92504	2.75894	3.19709	4.34337	3.7017	3.89991	3.9916	3.32329	3.04897	3.59348	3.50047	5.1378	4.30865	4.06859	2.97508	3.47827	2.2414	3.44492	3.37614	4.4206	4.35131	4.84901	3.81201	4.25511	4.04881	4.01451	3.64278	3.53493	4.78053	5.17398	5.25855	4.59738	3.97988	2.62209	3.12635	3.62726	4.66496	2.8918	3.25717
CDC6	ENSG00000094804	1.72359	3.06974	32.1891	1.4e-08	2.16011	1.20766	0.866605	2.37255	3.49551	3.21157	3.67716	3.9662	3.3072	2.52934	2.21514	3.43194	3.19421	3.14344	3.45149	3.10542	5.27929	3.36468	2.18742	3.36262	2.72418	5.55642	2.41435	4.0924	4.15951	3.45964	2.37461	4.38237	3.59807	2.0574	3.27246	4.12544	3.86515	0.409511	-0.519014	0.894597	1.42746	-0.386023	1.85728	3.02715	1.95294	2.63361	5.52951	4.26482
PLEKHA6	ENSG00000143850	1.62814	6.61776	32.1653	1.42e-08	5.24143	5.76268	5.79763	3.60577	7.2587	6.86828	5.97751	6.68215	6.0456	6.85767	7.39771	7.31813	7.91744	3.82647	7.35221	6.51934	0.558135	6.22681	6.14174	5.85173	5.46222	7.68736	6.73318	7.11847	7.51074	7.66715	6.39036	6.57677	6.44311	6.53284	5.79075	7.17279	6.87849	6.46563	6.62083	6.24787	6.92992	8.02712	7.78231	7.01478	6.60964	6.37144	6.75377	6.27684
TNFRSF13C	ENSG00000159958	-4.48935	4.24348	32.1202	1.45e-08	1.26703	0.570981	-1.24887	8.08459	0.606891	-0.521384	-2.11649	2.09173	-0.306716	2.87301	0.871189	0.779217	-1.07441	3.33684	0.892564	1.14058	1.05996	1.77622	1.27898	2.99241	-0.283016	-0.214209	2.67873	0.0133666	3.55246	-0.594945	-1.31909	2.72874	3.78755	-1.37937	-1.91927	-0.74471	1.07702	-1.817	-0.560237	1.10211	-0.739549	-2.85234	-3.13037	1.72414	-1.29269	3.45064	0.418221	2.11967
ANKRD44	ENSG00000065413	-1.90898	4.45505	32.1017	1.46e-08	3.97083	4.03041	4.71954	7.19663	3.54637	3.43224	2.40707	3.23151	3.4525	3.74276	3.44094	4.1987	3.55809	3.38445	3.28694	3.11088	3.86031	4.38116	4.21086	3.33571	2.01564	2.83569	3.45279	3.56826	3.40333	3.17465	3.83251	3.31458	4.10503	3.30993	3.72365	2.82114	3.00712	3.13347	3.30422	3.50719	4.87195	4.11708	3.26038	3.12635	3.2721	4.84321	1.88239	2.76218
AURKA	ENSG00000087586	1.62048	3.34915	32.0878	1.47e-08	2.27015	1.75372	1.66978	2.77805	3.32813	3.08859	5.17813	3.49028	2.86321	3.20624	2.27737	3.5882	2.59079	4.08011	3.14862	3.20075	6.09444	2.57078	2.47692	4.06996	2.66558	3.75124	3.81826	3.73562	3.0295	2.49071	2.32652	3.95414	3.23897	3.59332	3.65107	3.792	3.23887	0.253392	0.78245	1.55966	1.58238	-0.386023	2.90004	2.99363	3.9144	2.28618	4.45575	3.93929
CD84	ENSG00000066294	-1.83185	4.71105	32.054	1.5e-08	5.27675	4.56901	5.69652	6.55429	4.25357	3.45278	3.01279	2.90887	3.71984	2.93575	3.44433	5.06681	4.11503	3.17675	2.77153	2.73972	5.40493	4.61178	4.81357	2.48091	2.63537	2.9804	2.79472	3.03639	3.41237	3.26621	0.430934	2.10502	3.59807	3.6449	3.88558	2.82967	2.48857	0.409511	1.72784	1.88259	1.02599	0.981881	0.0395533	2.65079	2.6142	4.71359	0.701393	3.21219
LILRB4	ENSG00000186818	-1.78349	4.80756	32.0404	1.51e-08	6.23086	5.19191	5.45181	4.4165	3.92377	3.9437	3.93432	3.38209	4.16858	1.11535	3.25628	4.74057	3.90869	3.30707	2.74091	2.41691	6.6187	4.26819	4.871	3.02646	3.42627	2.62089	2.04254	3.08478	3.45963	4.67304	0.112252	2.37143	3.6997	4.23028	3.88891	3.67388	3.12226	2.01082	1.67553	3.24181	1.01047	1.61054	0.151664	3.00377	2.71004	3.75937	2.0821	4.04172
ALDH3B1	ENSG00000006534	1.45639	6.25125	32.0321	1.52e-08	5.69576	4.9431	4.83075	4.47082	7.8175	5.99655	6.39898	6.59891	6.30281	7.3871	6.09042	6.53548	7.82082	6.9433	5.54728	6.89961	5.18153	5.68381	6.27922	7.54672	5.57397	6.69233	7.16025	6.83177	7.49115	6.92645	2.74243	6.32618	6.62652	5.2558	6.4455	5.66825	8.09703	1.78232	2.7171	4.72623	2.29607	1.18975	0.910043	8.06702	5.5174	5.43412	5.91778	7.18145
BAIAP2L2	ENSG00000128298	3.34158	5.74314	31.9935	1.55e-08	4.29256	1.39776	-0.115978	0.958488	6.43588	4.43051	3.07449	5.423	1.60277	5.81482	4.57163	5.41116	4.45222	0.664021	5.85075	5.26405	1.57534	4.25319	4.7975	3.99885	5.18034	6.33844	1.23431	3.88946	7.00345	6.38696	1.38471	6.19916	5.67567	5.63314	5.35143	5.49487	4.23576	5.45016	4.34596	2.6732	0.962907	4.0951	3.68049	3.01049	4.32024	3.18573	5.83312	5.97726
CREB5	ENSG00000146592	-1.73363	4.12323	31.9938	1.55e-08	4.21537	5.47963	5.38661	3.65231	1.84362	4.97679	1.7904	3.69736	4.0856	2.87793	2.36595	3.80815	3.48798	2.07317	3.57624	3.4795	3.73828	4.85719	3.4549	2.24102	3.24805	3.93928	1.51048	3.69166	3.07573	2.92995	3.23084	3.40978	2.81307	3.53164	4.05357	4.39179	4.03963	3.58217	1.67553	2.49541	0.467776	-1.74272	-0.861883	2.71389	2.15877	4.33051	3.97244	2.72325
LRRC55	ENSG00000183908	-2.43779	2.26689	31.9961	1.54e-08	3.53292	1.57624	4.36687	0.758023	-1.50859	1.09877	1.72086	0.86934	3.26191	1.79446	0.74474	1.44368	1.7962	4.2236	-1.13873	1.87754	-0.735224	2.4641	2.00355	0.0306568	-0.534555	-1.17279	1.78436	-0.0154883	0.245445	1.23417	-1.83992	0.042733	0.539177	1.85329	1.43487	-0.469076	2.32465	-3.29093	-1.31121	0.0812512	-0.792989	-1.03418	-6.5898	0.807513	0.0379569	2.89204	-0.530554	3.29084
MYO1G	ENSG00000136286	-1.98957	4.35001	31.9507	1.58e-08	4.85978	4.07379	3.6504	6.9323	3.57759	3.57444	3.02727	2.71166	2.79217	2.5966	4.36685	3.84403	2.61291	3.89953	2.21573	2.14591	4.03426	3.93855	3.67314	3.10822	2.33052	2.89533	3.31568	2.25904	3.26053	3.24921	2.26223	2.30223	3.94867	3.54799	3.63531	3.58353	3.14103	1.1316	3.0019	3.53558	1.48472	1.02385	-0.0506445	3.11704	2.31755	3.97343	1.89493	3.63817
PTGES	ENSG00000148344	1.91597	5.17526	31.9434	1.59e-08	4.4188	3.36625	3.2048	2.49588	4.50433	5.33383	8.61876	4.94993	5.41973	7.1336	5.47743	3.20668	5.2938	6.4626	3.47649	5.57601	5.01073	5.62167	3.7335	6.75763	4.36084	4.69128	8.20961	5.95111	4.38586	4.22659	-1.71963	5.34199	3.61618	5.00655	4.76179	5.84788	6.62947	-1.03459	0.831085	1.88259	-0.29209	1.20807	-3.78245	7.04944	1.87724	6.57153	5.29526	4.96819
TONSL	ENSG00000160949	1.59272	4.0019	31.9363	1.59e-08	2.91712	2.70417	2.09566	3.37109	4.09178	3.91602	4.39874	4.05216	3.63612	3.69334	4.38463	4.35033	5.75276	4.7935	3.94948	3.94793	4.90012	3.21015	3.63748	3.67317	3.65433	4.44525	4.82687	4.00171	4.28123	3.67224	2.54641	4.44792	4.15956	4.5608	4.19598	4.3524	4.18498	2.671	3.01949	2.74569	2.63644	3.04056	4.04228	4.15316	2.13459	3.01565	4.33665	3.78007
KIF17	ENSG00000117245	-1.81928	1.49405	31.8558	1.66e-08	1.75067	0.692118	1.19901	4.11623	0.930835	-0.0930495	0.395958	0.809839	0.712649	-0.342003	0.531496	0.951042	0.0733432	-0.744322	0.377106	0.4388	5.23936	1.00385	0.602453	0.332312	0.499392	-0.424976	-0.27939	0.0966221	0.622919	1.05014	1.63087	0.401526	0.842423	0.232814	0.703958	0.582271	0.199761	1.35293	0.967863	2.43092	1.61352	-0.413768	2.97435	0.37956	1.83784	0.843605	-0.284393	-0.446676
IGSF6	ENSG00000140749	-1.4924	4.41382	31.8153	1.7e-08	4.46717	5.4563	5.51838	4.90941	3.90337	3.59307	3.32548	3.32479	4.01326	1.61735	3.90976	4.98759	3.56491	2.83021	3.20455	3.02666	4.77039	4.01834	4.46256	2.91273	2.76661	2.35903	2.23735	2.76242	3.57946	4.57583	1.82139	2.52513	3.84328	4.46791	3.73293	3.30962	2.7796	0.887875	2.53825	2.38059	0.994791	1.61741	0.0966972	2.28576	2.08498	4.23441	1.62061	2.22095
ADAMTS10	ENSG00000142303	-1.81504	4.88213	31.8067	1.7e-08	5.01659	6.44898	5.86606	4.34671	3.78353	4.89574	2.90718	3.93173	5.29199	4.05901	4.46035	4.65226	4.36234	3.0178	4.01635	3.45822	4.55018	5.11121	3.55067	3.79174	3.95882	3.31482	3.39406	4.58217	3.84494	4.69831	3.44548	4.29779	3.90186	5.07208	4.40672	4.06535	4.29682	1.11658	2.77211	4.05564	3.02791	1.7231	1.04682	4.31929	2.11824	4.24888	4.32511	3.90708
LILRB2	ENSG00000131042	-1.92475	3.7484	31.767	1.74e-08	4.27404	4.04943	3.90479	5.89344	2.36886	2.47639	3.14256	2.00153	2.79217	1.27317	2.88874	4.56647	2.47475	2.66234	1.08907	1.7291	5.38798	3.38546	3.79952	1.74394	2.50776	1.52974	0.711893	1.25602	1.85712	2.80757	1.87014	1.83791	2.52007	3.05168	3.5622	2.75556	1.79153	0.594429	1.94962	1.31956	0.827819	1.02385	0.398881	1.81137	1.1943	3.38665	1.62061	2.49962
CAPN8	ENSG00000203697	3.33428	6.68983	31.7514	1.75e-08	5.31728	2.22449	0.968086	-2.18058	8.09172	7.8695	3.4381	7.16313	5.90957	7.31428	7.75648	7.66046	9.16491	2.41766	7.16529	6.85635	-0.915796	5.3625	5.87579	7.098	6.3405	9.15188	6.80539	7.60331	7.73302	8.009	5.58379	3.9564	5.08458	7.56021	5.17331	6.70158	6.65325	-0.57821	2.97329	0.829379	1.644	-1.89082	-2.34188	7.06948	0.202076	5.61627	6.90369	8.26646
TMEM255A	ENSG00000125355	-2.18496	1.95607	31.7152	1.79e-08	2.16682	2.88022	3.81986	2.00075	0.188487	0.886959	0.690863	0.954229	1.37865	-0.0524966	0.556807	2.01297	1.7962	-1.72662	1.25238	0.693117	0.830756	1.36642	2.80087	1.2043	-1.22643	-0.750962	-1.79645	-2.25253	-0.429933	2.08409	-4.77852	0.710158	1.72495	1.85329	0.402653	1.23618	-0.339878	-1.93729	0.697561	0.652138	3.48892	0.713513	5.0545	-0.0251359	-0.359803	1.21181	-1.70889	1.15301
PTPN6	ENSG00000111679	-1.37147	6.39194	31.563	1.93e-08	6.74409	6.08651	5.99622	8.60993	5.76245	5.47611	5.03266	5.47899	5.66312	5.20966	6.20342	6.31549	5.82231	7.34386	5.66115	5.41525	5.56712	5.62167	5.32408	5.01272	5.58587	5.69058	5.89078	5.86518	5.67734	6.40386	7.08373	6.11186	6.01519	6.37112	5.78586	5.04399	5.42626	5.95779	5.41903	4.78007	6.00535	6.05217	6.33036	6.0941	5.83753	5.90561	5.2786	5.45836
ABO	ENSG00000175164	2.86083	5.48241	31.5623	1.93e-08	4.16263	1.26085	3.05138	1.65111	4.62879	4.48805	1.77904	5.83384	3.31355	4.90291	7.20204	3.8576	5.71694	2.38547	5.97656	3.62791	-0.217825	2.95139	5.68592	6.59272	4.74024	6.60175	6.3695	3.9836	5.84855	4.52024	-1.15403	1.43424	5.36182	5.81412	4.2	5.65871	5.45975	1.78232	1.69318	2.30464	2.00657	2.88415	-1.73182	6.30552	-0.609162	3.51591	5.86933	5.81028
HIST1H1C	ENSG00000187837	2.49492	5.70847	31.5472	1.95e-08	4.57956	2.89291	3.32869	2.5225	4.45615	4.5284	5.142	6.55428	4.04034	4.11639	5.88218	3.99896	5.84912	6.82638	4.68346	5.49787	5.50561	4.61178	3.00121	5.42377	6.24868	5.32058	3.69319	5.54282	5.76519	5.87249	1.57316	5.34286	4.26024	6.09242	4.40904	7.49997	5.26997	3.26877	3.45665	2.40877	5.99799	3.75226	2.85935	6.9784	2.67694	4.74965	6.93591	5.83102
RIBC2	ENSG00000128408	2.26044	0.126538	31.4836	2.01e-08	-2.06116	-1.66907	-1.6555	-1.0183	0.586571	1.13312	-0.422596	-0.0875911	-0.658188	0.394962	-1.89637	-0.148494	-0.769556	1.46657	-0.0291073	-1.41268	3.01652	-0.177317	-1.22352	-2.22568	0.117522	0.834	0.602959	-0.0749893	-0.0202887	0.905748	1.52526	0.644569	1.04614	-0.0657092	0.703958	2.17394	1.51554	-2.76041	0.319923	-1.05066	-0.217128	2.60882	0.987626	0.337434	2.99159	0.0282834	1.76428	2.11216
ADCY5	ENSG00000173175	-1.65272	4.57872	31.3997	2.1e-08	4.65428	5.67293	6.01446	4.45432	3.93385	5.26579	2.09525	1.81741	5.1955	2.77611	3.32787	4.48928	4.60576	1.26012	4.64814	3.20587	0.558135	5.69496	6.96346	3.56149	5.05184	2.07371	2.83542	4.57129	3.60069	4.85539	0.931139	3.86336	4.29438	4.57815	3.70112	4.84814	3.99169	6.1701	3.73318	4.16045	2.61608	1.62425	0.398881	3.48823	1.63446	5.09287	3.6225	2.66795
RCSD1	ENSG00000198771	-2.28969	4.91687	31.358	2.15e-08	3.98608	4.57295	5.16883	7.89121	4.48936	3.56608	2.60662	3.08861	4.05558	3.73464	3.04894	4.64758	3.54203	4.10008	2.90336	3.69494	4.95922	5.03871	4.69715	4.0411	1.81459	2.07943	3.4554	3.09156	3.86921	3.29548	2.49761	2.96202	4.07188	3.50955	3.7892	2.55939	3.15164	1.21863	3.57084	3.44324	2.55323	2.33644	1.1981	2.88815	3.28314	4.9767	2.29585	2.98423
HOXA10	ENSG00000253293	3.59198	1.92931	31.308	2.2e-08	0.129525	-3.35713	-2.5582	-1.81801	2.15783	3.07098	2.03922	3.59973	2.93091	3.69055	3.52028	1.99835	-4.42491	2.47233	2.2596	1.11904	0.905234	-1.04166	1.14994	2.36594	1.22287	-2.04273	4.54586	2.9717	-1.85217	2.89213	-0.691056	2.56703	0.60514	-0.531373	0.874722	3.4952	-2.29593	-3.29093	-2.42083	-2.21293	-2.43345	-5.51531	-3.78245	3.24504	-4.75212	0.594485	2.71914	4.23399
SKA3	ENSG00000165480	1.8099	2.27974	31.2733	2.24e-08	0.992708	0.890802	0.175625	1.38711	1.95877	2.10743	4.02366	2.91594	2.16331	1.96149	1.4861	3.11477	2.46505	2.92845	2.85015	2.26833	4.02176	1.21983	1.82485	2.57594	1.81459	2.84244	2.16894	2.29473	2.09269	2.10313	-0.871629	2.63616	1.81132	2.15313	1.91116	2.25212	2.29622	-0.906265	-1.11417	-1.2477	-1.56671	-2.34538	0.487012	1.83427	1.80758	0.868805	2.29585	3.36543
ITGB4	ENSG00000132470	1.80975	8.86527	31.2197	2.3e-08	8.04924	7.49176	6.99347	6.13166	10.0359	8.1537	9.84999	8.15166	9.79092	8.93076	8.75738	8.7029	9.82217	10.5247	7.97487	9.54326	4.16126	8.90179	8.32577	10.8623	7.5127	8.82596	8.98171	9.71434	10.8249	8.8506	1.316	7.61446	9.6461	8.27961	9.50765	8.01281	9.98311	5.12552	4.95649	5.52757	3.91268	2.29848	0.508229	10.4242	1.5271	7.50458	9.6098	10.2581
PIK3R5	ENSG00000141506	-1.85562	4.37302	31.1527	2.39e-08	5.22946	4.09774	4.98466	6.24988	3.61318	3.76539	2.09525	2.64513	3.70542	3.45055	3.65822	4.54819	3.94578	3.22075	2.1958	2.88713	4.79631	4.77163	4.99594	2.9218	2.84791	2.4765	2.39269	2.64748	2.72072	3.36814	1.52526	2.57292	3.39628	3.76164	3.44958	3.17896	2.21756	1.37835	2.35638	2.36917	1.15857	0.871275	0.204613	2.42301	2.05093	4.3418	2.2575	3.27074
IRF8	ENSG00000140968	-2.15222	5.90457	31.1476	2.39e-08	5.6492	4.9663	5.47355	8.9004	5.07592	4.72701	2.94833	4.68396	4.32461	6.13219	4.22208	5.82015	4.15025	4.89989	4.18003	4.71032	4.8097	4.68626	5.09019	3.79668	4.15794	3.68331	3.90686	3.7072	6.42563	4.96095	1.81144	3.85855	5.11036	4.15757	4.60074	3.43223	6.19062	0.796534	3.31566	3.02228	1.29287	2.10675	0.72308	2.8845	2.19819	5.72204	6.50184	4.97338
S100A2	ENSG00000196754	3.63258	5.01469	31.1141	2.43e-08	2.54714	1.80834	1.43787	1.29129	2.85853	3.60127	9.83306	2.56641	6.33519	4.08053	2.68573	3.35942	3.52112	9.01885	4.49955	3.96614	6.28388	8.1197	0.650952	8.91947	3.87079	4.07012	6.86827	6.37005	3.57141	3.56643	-0.691056	1.97764	6.79893	3.63473	3.48518	3.27259	3.68318	0.615962	-1.11417	-2.35732	-3.35098	-1.97099	-5.00484	7.06182	-0.845229	4.2891	2.65421	4.3788
ANLN	ENSG00000011426	2.47199	4.71173	31.0598	2.5e-08	3.195	2.59448	2.396	2.32495	4.53515	4.57808	6.92162	5.07997	4.38621	4.33087	3.21713	5.13635	4.17872	4.72519	4.41046	4.0567	6.87674	4.54407	4.0117	5.62329	1.67304	5.51635	4.52486	5.33565	4.68947	2.95637	0.144313	3.83669	4.34472	3.88688	4.95506	5.3176	4.93481	-1.03459	-0.129602	0.450033	-0.181059	-1.89082	2.10716	4.88404	3.98146	3.20317	6.53629	5.24992
CD36	ENSG00000135218	-3.5599	6.66067	31.0091	2.57e-08	8.98842	3.90653	4.55532	8.12511	3.51445	4.60586	2.38476	3.71774	4.16858	3.77215	2.62121	4.15981	2.66043	2.20815	3.48062	3.41027	5.15316	4.72074	4.24087	1.93531	5.13247	1.89045	3.63213	4.16492	4.11038	3.78858	5.49954	3.24989	4.90063	4.33291	5.87828	1.77555	2.99242	2.81294	4.17594	5.9254	8.43033	2.19205	4.18086	2.59824	2.93204	5.4357	1.69423	5.37605
CETP	ENSG00000087237	-2.48913	1.87679	30.9682	2.62e-08	2.27015	0.570981	-0.367517	4.95409	0.0469324	-0.066818	0.0248635	0.217264	-0.386886	-0.486393	0.187051	-0.192549	-0.680747	0.350456	-0.101257	-0.208319	3.02071	0.302293	-0.595486	0.0306568	0.745553	-0.710885	0.0598162	-1.15299	1.95106	0.450379	2.00721	0.599126	0.58893	-0.168803	0.77758	1.12976	-0.281579	-0.394764	1.424	1.66621	3.26209	1.1043	2.32009	0.0288029	-1.05168	1.05598	0.233006	0.00668983
CHMP4C	ENSG00000164695	1.60923	4.87673	30.9507	2.65e-08	2.92505	4.41032	4.07622	1.62186	5.52617	5.03548	4.59614	3.69325	4.81138	4.72443	4.9116	4.52542	4.87201	4.94131	4.98294	4.88951	-0.735224	4.20334	3.42034	4.61422	4.5908	5.18244	5.98015	5.61519	6.00407	4.66184	3.098	4.20035	4.86321	4.80253	3.41309	3.94498	4.98539	2.93361	2.41072	1.36629	3.83113	2.76546	4.06573	5.00671	3.34064	4.61464	5.29762	4.12808
CCL3L3	ENSG00000276085	-2.32923	1.37098	30.9191	2.69e-08	2.5927	2.73269	0.352866	2.13791	-1.4237	-0.883954	0.171084	1.45915	-0.158617	0.975338	-0.222594	1.69407	-1.07441	-0.484259	0.479589	-2.2358	0.581036	0.0127864	0.332001	-0.038056	-1.75695	0.900191	-0.677149	-1.51556	0.0117726	0.420322	-1.97116	1.03422	1.46562	1.33055	-1.44721	1.23618	-1.65439	3.29903	1.89729	3.49673	-1.76602	0.47716	2.1141	0.179482	-1.38289	0.85626	1.42689	2.45873
AKR7A3	ENSG00000162482	2.67533	4.5922	30.8872	2.73e-08	2.73043	2.90549	2.17798	-0.423146	4.8759	3.72654	0.87286	4.4748	3.05748	2.11117	4.08309	4.56482	4.23687	-0.397672	5.00602	3.65808	0.976055	2.89452	4.02556	2.89441	6.06677	4.39563	3.47614	3.68271	5.56906	4.82416	6.18028	3.70346	6.19195	5.48322	4.27182	5.09527	5.84136	1.66327	0.732118	0.670875	0.913719	5.12343	0.352711	3.24788	-0.270993	3.3779	5.90698	5.48987
HPDL	ENSG00000186603	2.39178	1.43107	30.8808	2.74e-08	0.129525	-1.57285	-1.05939	-0.00303793	3.8188	-0.0410549	0.303839	1.60631	0.0985405	-0.537923	1.1122	1.5611	0.946651	-0.744322	0.429258	-1.29238	2.68246	-0.900799	1.54587	1.23375	0.955771	2.64039	2.56232	1.69945	2.82365	1.86727	-2.90405	-2.2792	1.49201	0.958953	1.51455	0.788722	0.948953	0.168503	-1.2425	-1.96139	-2.82047	-2.45641	-0.917378	-0.263648	-2.24962	0.653681	3.00028	1.18201
IL34	ENSG00000157368	-2.04536	3.3679	30.7944	2.87e-08	3.12781	3.68848	3.38074	5.96408	2.45545	3.30493	1.34294	1.96108	3.31355	1.5449	1.16253	3.47834	1.83436	4.77031	2.72361	2.23869	2.4902	3.07168	3.1771	2.45614	2.17116	1.21303	1.75071	3.79083	3.19921	3.44105	-1.60859	2.61918	2.12414	2.11706	2.48188	0.341263	2.66569	0.550374	3.2215	3.12777	2.15505	2.5015	-0.214764	3.75347	-1.29269	2.85783	1.20305	1.85739
AKNA	ENSG00000106948	-1.70751	5.96443	30.7882	2.88e-08	5.51758	5.66801	5.75803	8.66405	5.69228	5.06172	3.58231	4.49147	5.17819	5.37464	4.8322	5.70067	5.02507	5.30142	4.45307	4.73707	5.78125	6.2888	5.90857	4.98918	4.53461	4.37716	5.36203	4.39476	5.36235	4.79078	5.34172	4.64806	5.89013	5.28129	4.37742	5.13364	4.45199	3.69776	5.10232	5.15256	3.41131	2.96447	3.94644	4.76693	3.54403	6.05649	4.18145	4.943
ATG16L2	ENSG00000168010	-1.70969	5.15844	30.7796	2.89e-08	5.02584	5.18934	4.71062	7.72481	3.8972	5.67331	4.19372	4.45794	4.27987	4.4629	4.8451	4.85185	4.26369	4.53559	4.14017	3.66924	4.13828	4.77426	4.81889	4.67183	4.11479	4.40136	4.07604	3.76136	3.79284	4.26092	5.38261	4.39904	4.40267	4.89169	4.21465	5.57437	3.83417	3.74982	5.45374	5.41816	4.44126	5.43282	4.62997	4.26835	3.98146	4.11969	5.24347	4.99601
NLRC4	ENSG00000091106	-1.77728	2.32037	30.7559	2.93e-08	3.84259	1.67752	2.65125	3.22315	1.61193	1.50071	0.995717	0.170721	1.51725	0.735999	2.30003	2.52584	1.01472	0.954747	0.446231	0.721972	2.82357	2.41777	1.99418	0.908173	1.22287	0.550502	0.215935	0.431971	0.742383	1.62525	0.602302	0.688624	0.935105	2.07255	1.61437	0.788722	0.544025	0.359325	0.201603	0.725668	-0.45482	0.399577	-0.567435	0.271846	-0.228558	2.64094	0.233006	0.861873
XK	ENSG00000047597	2.27207	2.49509	30.7309	2.96e-08	0.334143	1.28673	0.968086	-0.642156	3.06357	2.60025	1.75605	0.981451	1.62338	2.81771	1.83544	2.73139	2.28934	-2.44032	1.97382	2.09167	-2.01533	1.54945	3.75584	1.52326	2.58883	3.66249	3.65277	4.2984	2.40182	3.23633	1.22898	1.89544	3.87871	2.66377	0.927429	1.61716	1.47384	2.63981	2.04892	2.64505	2.77601	2.86696	1.22398	2.1884	1.37028	1.76189	4.05581	-2.07673
STX11	ENSG00000135604	-1.81558	2.56274	30.6869	3.03e-08	3.98608	2.62523	2.67145	3.48103	2.01307	2.22357	1.40338	1.08547	1.74122	0.919122	2.06446	2.32565	1.46748	1.51202	0.665003	0.539494	2.76478	2.23136	2.30574	0.794217	0.117522	1.00016	1.09376	1.7603	2.01573	1.18138	0.669941	0.262699	1.48327	1.45135	1.83043	1.57722	1.13167	-0.530116	0.953291	1.51887	-0.590172	1.7546	-1.23225	1.54139	-0.108264	1.95664	2.45681	1.66538
KCNN4	ENSG00000104783	2.31772	6.67142	30.5754	3.21e-08	5.96819	2.43585	1.90408	5.04136	7.52325	5.53296	8.33551	6.29153	6.03698	6.86265	6.9873	6.76875	7.48701	7.03744	6.47843	5.82822	3.58812	5.72788	5.79042	7.90374	5.23174	7.39441	7.15303	6.74196	7.28051	7.56611	-2.66304	2.24437	6.23327	6.72572	7.26648	7.09339	7.77032	1.10139	0.530911	1.08824	0.896944	-1.0779	-3.41988	8.70424	-1.12763	5.3842	6.83414	7.20945
PLK1	ENSG00000166851	1.78376	4.19232	30.5783	3.21e-08	2.66558	2.54173	2.08063	3.91996	4.26	3.85559	4.77118	4.53575	3.92885	3.64217	3.51706	4.8022	4.17723	5.24702	4.27927	3.51703	5.77877	3.42281	3.19765	4.51278	3.69151	5.52162	4.81775	4.57614	4.76901	4.27568	2.02454	4.40566	4.11497	3.9902	5.00879	5.14563	4.19271	0.870063	1.45536	2.09172	1.10114	1.29634	1.96862	3.95149	2.68806	2.55039	5.34639	5.03726
ZAP70	ENSG00000115085	-2.62482	3.719	30.5476	3.26e-08	2.90913	3.59836	3.05651	6.8694	2.58401	2.39851	0.335204	1.73983	2.74593	2.39152	1.4048	3.09658	1.57959	2.4256	1.85175	1.78486	3.69695	4.10443	2.99653	2.40529	1.75963	1.32329	2.73143	0.932584	2.28861	2.15881	2.14827	2.39157	3.48655	2.53847	1.59005	1.80178	0.861109	-0.194067	1.63958	1.9608	1.07155	1.00302	-0.323017	0.867949	-1.12763	3.63452	0.109271	1.60242
C11orf21	ENSG00000110665	-2.73378	1.78811	30.4962	3.35e-08	-0.108987	0.785832	0.84305	5.18158	1.03948	-0.486194	-0.994502	-0.0875911	-0.0899046	0.422184	0.606135	0.530933	-1.01892	-0.545013	-0.257376	-0.650837	0.360535	1.20432	0.207822	-1.00329	-0.283016	0.646185	0.240388	-1.43539	-0.663132	-1.19534	-0.748772	-1.1572	1.02219	-0.000858065	-0.21526	-0.84968	-1.98559	-2.76041	-0.519014	-0.195858	0.0790039	-1.21763	-2.88936	-0.808644	-4.75212	1.81472	-1.86936	-0.741123
KIF14	ENSG00000118193	1.83236	2.1367	30.4573	3.41e-08	0.653684	0.343314	0.266966	1.67977	1.64178	1.82176	3.364	2.88023	1.96765	1.58158	1.70567	3.32858	2.17501	2.93958	1.99127	0.883939	3.1641	1.29499	1.09841	2.74905	-0.0688913	3.69827	2.05638	2.65207	2.07003	1.19919	-2.45659	2.69133	2.00702	1.71535	2.65205	2.76447	1.61096	-6.46085	-2.5813	-1.56086	-3.35098	-3.01281	0.255687	2.46274	1.94369	0.594485	3.2106	1.66538
AKR1C1	ENSG00000187134	-2.24808	5.09696	30.4509	3.42e-08	4.86494	6.86029	6.67636	1.4878	6.15632	4.8999	3.41993	2.3948	5.28877	3.48646	3.68142	5.25591	4.46444	3.77147	5.07925	5.47686	3.40132	6.12234	3.20173	3.67853	4.69335	3.64136	2.518	3.75497	4.20875	4.60786	2.5524	6.89529	4.13325	3.47861	3.50699	3.22492	4.73573	1.75347	2.50367	2.88861	2.48752	-0.760418	1.34683	3.25356	3.64448	4.4142	5.47625	7.96213
AOAH	ENSG00000136250	-1.97218	3.78366	30.4149	3.49e-08	4.30782	3.54307	4.7859	5.80621	3.05989	3.17357	2.49995	2.17662	2.80124	2.02501	2.36595	4.0542	2.31116	1.94649	2.40124	2.14591	5.5345	4.54253	3.9597	1.2043	3.82467	1.14914	1.81725	2.5719	2.07003	3.59698	2.50996	1.66125	2.97151	2.91551	2.68303	2.18062	1.61096	1.21863	2.59568	2.10556	0.467776	1.80962	-0.286023	1.20899	1.97126	4.16744	0.784649	2.4044
DOCK2	ENSG00000134516	-2.09556	5.4716	30.4075	3.5e-08	6.03664	5.07704	5.90994	7.86869	4.40775	4.26353	3.71043	3.8602	4.43074	3.72374	4.66041	5.27727	4.2008	4.22928	2.89411	3.77629	5.63367	5.39788	5.20224	3.7465	2.86103	3.24522	3.81012	3.8914	4.2927	4.19809	2.10819	2.92566	4.91045	3.94565	4.35715	4.00454	3.33284	1.31393	3.2605	3.04041	1.92617	1.7546	1.07553	3.40145	2.87966	5.53004	2.30528	4.10176
TNFRSF9	ENSG00000049249	-2.02364	2.20191	30.348	3.61e-08	2.45145	2.20427	1.82813	4.78191	1.57114	1.77176	1.07217	1.22867	1.05369	0.28063	1.58783	2.92679	0.75301	1.87293	0.575273	1.1827	3.84383	1.99937	2.49696	1.23375	0.117522	1.47867	1.03906	0.494706	2.17286	1.39736	-0.0236318	0.109075	2.11285	0.975163	1.3311	0.984642	0.985022	-3.6535	-1.62437	-0.772359	-1.66293	-2.57671	-2.06624	0.0807976	-4.01515	1.62808	0.962045	0.217457
SLC9A2	ENSG00000115616	3.63676	3.25065	30.3258	3.65e-08	1.52902	-1.66907	-1.87231	-2.18058	4.63251	2.98269	1.14477	4.51028	2.14917	2.45221	5.01681	2.98481	4.52054	-1.10689	2.67763	4.18659	-0.981384	0.684164	1.72644	1.37258	1.84131	5.67507	1.93429	3.6394	5.00133	0.00021312	-2.27602	-0.026808	3.02671	3.12978	2.93227	2.76447	2.57394	-3.00142	-3.49884	0.0529621	-3.35098	-3.39983	-2.06624	1.58705	-0.187335	2.18447	3.25993	5.38699
SFMBT2	ENSG00000198879	-1.64264	3.77836	30.2692	3.76e-08	4.03642	3.76642	4.8225	5.57017	3.05989	3.48195	2.2919	3.00486	3.35727	3.21794	2.48281	3.50961	2.96225	2.47616	3.30567	2.91238	4.87022	3.98695	3.37052	2.6323	1.54886	2.08513	2.21901	3.46499	3.32894	3.10549	2.44065	2.60776	2.9621	2.95691	3.00458	3.30351	2.40228	3.32868	3.33827	3.99745	3.07714	1.00302	5.70166	2.52506	3.39932	3.96761	2.46525	3.32049
CD79B	ENSG00000007312	-3.54609	4.41059	30.2487	3.8e-08	2.97943	2.17685	1.25363	8.06684	2.23818	0.818246	0.395958	1.75568	2.04607	2.50408	1.34794	1.63227	0.671017	3.95406	1.92622	2.22867	3.53046	2.63004	1.38314	1.72333	2.57297	-0.457766	3.71735	1.12994	4.41762	2.08409	1.30185	3.62345	4.21606	0.925976	1.29144	0.753317	1.49066	0.481661	0.732118	2.09172	0.913719	0.713513	-0.917378	1.84933	-1.12763	4.27621	-0.284393	2.07399
PAPLN	ENSG00000100767	-1.81322	5.05235	30.2445	3.81e-08	5.48506	5.89159	5.89426	6.36907	4.60752	5.04152	3.4596	3.7458	5.2936	5.08426	3.81853	5.40517	4.61236	5.0023	3.96133	4.26221	3.69957	5.7005	5.41113	3.90589	3.39054	2.66344	4.06239	4.21236	4.5974	4.60952	1.52526	4.1812	4.13883	3.96201	5.40294	3.15202	3.88119	3.27555	3.09113	3.78384	2.17606	1.56862	1.6342	4.04444	2.22897	5.86039	3.54899	4.1318
SEPT1	ENSG00000180096	-2.21509	4.14823	30.1816	3.93e-08	3.37673	3.69816	3.32869	7.23214	3.44843	2.87855	1.53075	2.35373	3.02686	3.01834	2.85342	3.38962	2.10179	4.0013	2.5772	2.29738	4.03218	3.98241	3.13936	3.02646	3.30675	2.02113	3.43171	1.93636	3.20615	3.16562	3.66304	3.40318	4.03047	3.31631	1.9814	2.65841	2.50936	4.50277	2.91055	3.14797	2.25058	3.32495	0.987626	2.01216	2.2813	4.10915	1.86973	2.69837
THEM6	ENSG00000130193	1.41865	5.4829	30.1363	4.03e-08	4.65309	4.61697	4.19611	3.73203	6.27852	5.6979	4.11233	4.89372	5.19378	5.7404	5.89278	4.97209	7.04524	4.80419	4.79698	6.09753	3.65979	4.35681	5.30147	6.19545	6.55644	5.94537	7.3483	5.84073	6.34141	5.63224	5.86564	5.17492	4.77998	5.66471	4.16476	5.13965	6.41267	5.80095	4.48162	5.59718	6.20297	5.65358	8.02462	5.34642	5.96012	5.27533	6.33406	5.43295
RIPOR2	ENSG00000111913	-3.01786	4.16297	30.1277	4.05e-08	2.4293	2.20427	2.74637	7.70229	2.92478	1.35309	0.87286	2.57537	2.21854	2.68915	2.06446	3.22563	2.07015	4.0237	2.14472	2.51909	2.4284	4.00497	2.92931	3.37588	0.955771	1.27422	3.48384	0.870855	2.85049	1.12659	1.67544	2.70748	3.68833	1.75344	1.14334	2.944	1.51554	-1.50666	1.55524	1.25894	1.67385	1.1524	0.0101096	1.73229	0.404384	4.47598	1.80473	1.76458
CARMIL2	ENSG00000159753	-2.72046	3.3094	30.1187	4.06e-08	1.95055	2.41253	2.00305	6.68759	1.86065	1.44711	0.271778	1.3168	2.10588	1.84562	0.850869	2.64014	1.20153	4.4795	1.83895	1.9525	2.4347	2.94206	1.54587	1.68121	1.26295	0.550502	2.31424	1.12994	2.14422	1.58518	2.54641	2.57292	2.91736	1.87936	0.475257	0.857028	0.408937	4.30816	3.73744	3.2728	2.69584	2.74992	3.43948	1.93658	2.62581	3.0491	-0.342109	1.81173
CXCL6	ENSG00000124875	-2.81699	5.43355	30.0187	4.28e-08	4.39899	7.22731	7.31918	5.21868	1.09807	6.1847	3.89539	-0.268163	6.45286	3.15036	4.15737	5.93434	4.71516	2.75975	3.50107	-0.650837	0.221708	5.88269	1.95609	3.05972	2.68046	3.15322	1.92677	5.72884	3.01375	4.88458	-4.04155	2.07213	1.96995	5.71142	5.24515	3.33379	4.07353	-3.6535	2.66439	-2.35732	-3.35098	-7.10027	-6.5898	2.48221	-4.01515	4.46466	5.41223	2.5111
CD33	ENSG00000105383	-1.70394	2.70796	30.0134	4.29e-08	3.41387	2.7881	3.60911	4.19281	1.46383	1.78622	2.03922	1.11035	2.14917	0.975338	2.64501	2.34505	1.62385	1.23324	0.67943	1.1827	3.85327	2.26913	2.28284	1.04734	1.22287	-0.300796	0.0870377	1.08986	1.08141	1.91116	-0.480839	0.453521	1.73235	2.43093	2.13496	1.27415	0.781308	0.307331	0.530911	0.91045	0.108448	0.230648	-1.73182	0.867949	0.00276743	2.24347	-0.827535	1.65508
TMC7	ENSG00000170537	1.93604	4.14256	29.9917	4.34e-08	3.38539	2.48138	2.29978	-0.383069	4.33043	3.92422	4.18944	4.87389	3.69084	3.73464	4.29909	4.45845	5.04392	2.98057	4.56317	3.47103	0.669167	2.99712	3.9693	4.14936	2.40404	5.38729	4.9635	5.17733	5.6368	4.99321	0.404703	2.79069	4.12765	3.58278	4.47249	4.81525	4.61432	-0.732933	0.342466	1.88259	0.896944	-0.470912	-0.249953	3.87809	0.533282	2.52287	4.54402	3.9222
SIT1	ENSG00000137078	-2.58394	2.09817	29.9774	4.37e-08	1.35192	1.43295	1.26253	5.31395	1.1265	0.298637	-1.44907	-0.145307	0.673655	0.646501	-0.560762	1.25975	-0.17698	1.83171	-0.0291073	0.663673	2.38351	1.5738	0.808904	0.908173	0.499392	-0.560859	1.65391	0.175334	1.90058	0.969407	-0.254957	0.575857	2.1575	-0.0657092	-0.132004	-0.101867	0.115492	-3.6535	-0.646393	-0.627969	-1.56671	-0.181405	-4.26788	0.106109	-3.52973	2.61138	-3.14946	0.217457
DTL	ENSG00000143476	1.65222	2.97282	29.8764	4.6e-08	1.40963	1.61761	1.23565	2.68214	2.93285	3.14299	3.90064	3.10726	2.62849	1.61735	2.58476	3.68573	3.1495	3.79158	2.61522	2.40806	4.71064	2.78928	1.98475	3.18559	2.2728	4.3608	2.04947	3.39818	3.00979	2.56814	-0.871629	3.49908	2.78488	2.19525	2.84592	3.7432	3.31406	1.32705	-0.519014	0.265115	-0.412385	-1.97099	0.877802	3.076	1.37028	1.80169	3.67072	3.24004
AP1S3	ENSG00000152056	1.52937	4.01644	29.8302	4.72e-08	3.12781	2.50362	2.63076	3.15332	4.0348	4.01452	4.17434	3.65994	4.44817	3.55877	4.84767	3.61081	4.38823	2.59002	3.43883	4.52217	0.0352944	3.95255	2.52325	4.32378	1.89331	4.93337	4.2487	4.45385	4.78649	2.01537	-0.213735	1.42124	3.49745	3.73809	5.31171	3.40682	5.18401	2.11279	1.46567	0.57466	2.34637	4.12915	1.88998	4.29335	1.66854	3.35579	5.27979	4.41742
RHBDL1	ENSG00000103269	2.72923	1.8493	29.8104	4.76e-08	0.381064	-0.79913	-2.03737	-0.269113	2.00544	0.913553	2.83222	1.1348	-0.306716	2.68353	3.22899	1.05832	2.09551	3.99997	1.79325	0.292579	-2.32019	0.0127864	0.602453	2.82839	0.499392	2.72682	1.8494	1.14306	0.8703	2.75435	2.17955	1.32683	2.23246	3.42946	1.06317	3.16891	1.47384	4.06173	2.36191	1.58951	3.6922	4.21431	2.46276	1.35338	2.23656	0.311677	1.28159	2.43484
EFNA3	ENSG00000143590	3.35783	3.96538	29.7885	4.82e-08	1.82891	1.13829	0.719137	-0.595614	3.03386	3.56817	3.40522	3.61285	1.3542	2.42555	4.04559	1.48622	5.14988	1.84361	3.38263	1.1827	1.36714	0.770968	3.15625	2.80896	1.73134	4.84874	1.76764	3.17374	4.29758	5.26885	4.53663	2.34415	1.06969	3.79399	1.61437	3.57088	3.43199	-0.311106	-0.646393	1.84183	2.66644	0.687634	2.44086	2.85494	2.97807	1.26972	3.96651	3.33992
SCML4	ENSG00000146285	-2.39138	1.89944	29.7245	4.98e-08	0.260769	2.039	2.53479	4.7786	1.32354	1.8836	-0.422596	-0.474614	1.02299	0.735999	-0.931131	1.95862	0.815407	-0.514317	0.999922	0.571555	0.849739	2.45757	0.989476	1.17425	1.54886	0.482995	0.113755	0.410438	-0.387498	0.670645	1.72928	1.10095	1.58485	1.00705	-1.09211	-0.60032	0.137025	1.67357	1.4027	1.0168	2.40687	-1.31891	1.59507	-0.673292	1.84779	2.13859	-1.5645	-1.25959
FGD2	ENSG00000146192	-1.8452	4.71373	29.6897	5.07e-08	4.31388	4.30188	4.7041	7.46027	4.13614	3.96611	2.69389	3.14988	2.95551	3.96727	4.41436	4.69596	3.87979	3.66318	2.45674	2.79508	4.56174	3.98241	4.33107	3.29439	2.80784	4.22147	3.97037	3.76561	2.88119	3.62361	1.35762	2.68591	3.30744	4.07537	2.79718	3.13493	2.91663	1.21863	2.76795	2.9928	1.04133	0.981881	0.925897	3.29266	1.83784	4.39372	1.67981	2.86858
CAMK2N1	ENSG00000162545	1.57138	7.18869	29.6439	5.19e-08	6.70774	5.86875	5.65992	3.3534	7.45571	7.38958	8.25336	7.18305	6.3926	6.92582	7.81567	6.66591	7.25255	5.76308	7.37773	6.97272	5.7168	6.60902	6.64479	8.69608	6.08785	6.90312	8.03453	6.76441	7.62673	7.16519	6.99008	5.97625	7.00253	7.0783	8.20389	7.88138	7.78871	8.28403	7.65126	6.42869	7.6425	4.51858	8.12116	8.11027	6.99956	6.44371	7.70707	6.56593
CAPN5	ENSG00000149260	2.07072	7.11023	29.4535	5.73e-08	6.47445	4.48348	5.24495	2.57939	8.3837	8.08068	5.67295	6.87139	6.13443	7.65127	7.28153	7.08329	8.33119	4.29791	6.93762	6.87894	4.13635	6.53848	6.68865	7.1496	5.7429	8.30115	7.66022	7.86968	8.13953	7.01929	3.11832	5.78404	6.92697	7.09068	5.81062	6.85924	8.02721	5.18165	3.59216	4.17036	3.36326	1.50336	2.60249	7.49296	5.12081	6.15036	7.92687	7.58768
LIPE	ENSG00000079435	-2.36448	4.06037	29.3376	6.08e-08	6.35834	2.17685	1.84602	3.90183	2.76669	2.34089	3.60179	1.97469	2.13488	2.47838	1.51222	2.62118	4.03206	2.21274	2.05352	1.33988	2.84265	2.4963	2.75168	1.88052	2.76661	3.67955	3.33567	2.88459	2.03925	3.10076	4.46068	2.734	2.25318	2.57616	1.37919	1.96543	2.76238	3.2239	3.75225	4.72399	3.28483	2.92902	4.23436	3.20167	3.84655	2.70531	1.69423	4.76518
STK31	ENSG00000196335	1.81159	0.994892	29.2804	6.26e-08	0.183464	-0.596313	-0.973238	-1.0183	2.23165	1.14439	2.36969	1.93347	1.47252	2.04266	1.04223	2.37176	1.01472	0.677379	1.35481	2.78144	-4.08572	0.331148	2.56814	1.97071	-0.534555	2.36842	1.79265	1.08986	1.06622	1.48709	-1.00593	-1.8431	0.470052	1.1134	1.19799	0.190584	1.40451	-2.76041	-1.91387	0.0529621	-3.35098	-2.24229	-5.00484	-1.69499	-2.08916	1.34349	0.0655494	1.06234
GIMAP4	ENSG00000133574	-1.36394	4.93843	29.2705	6.29e-08	4.96651	5.24155	5.49543	6.73928	4.62382	4.01144	4.08952	4.00651	4.79103	4.06118	3.69858	5.24511	3.71567	3.46754	4.2578	4.44422	6.11027	5.21452	4.8812	3.54397	4.00091	2.72317	3.74965	3.88751	4.7382	4.44199	4.7587	3.79195	4.63357	4.41096	4.7016	3.82007	3.81927	3.02498	4.28761	4.69224	3.85087	3.56596	2.20786	3.40655	3.40607	5.34937	3.07385	3.14382
ARHGAP15	ENSG00000075884	-1.8247	3.55506	29.2462	6.37e-08	3.60387	3.4315	3.88762	5.99245	3.31275	2.66429	2.03922	2.50208	2.95551	2.7602	2.04671	3.1305	2.35383	2.33999	2.24512	2.66739	3.3355	3.55099	3.32641	2.3391	2.68046	1.01218	2.64707	2.37475	3.65245	3.56299	1.65333	2.25173	2.90432	2.75109	2.7283	1.87773	2.26722	3.36411	1.80291	2.64505	0.845413	2.25067	-0.659066	1.55064	1.41111	4.07843	0.837597	1.79305
PTK6	ENSG00000101213	2.42455	5.71848	29.211	6.49e-08	5.07928	2.61506	0.693025	1.27886	6.29153	6.21575	7.58078	5.6793	4.60147	5.57136	6.49616	4.72807	6.4743	5.19978	5.61733	5.50722	0.162207	4.21306	5.29481	5.81932	3.72059	6.73829	7.12621	6.80521	6.2674	6.02633	-1.31909	5.13965	4.97658	6.59873	5.5749	5.65272	6.57233	-1.03459	-0.439943	0.240241	-0.638266	3.26715	-2.88936	6.67649	-1.12763	3.83324	6.05056	7.00403
C1orf162	ENSG00000143110	-1.65275	4.91036	29.2033	6.52e-08	6.27772	4.21189	5.31618	6.05076	4.22263	4.28661	3.98463	3.33538	4.13309	3.44061	4.22603	4.81129	3.37081	3.58028	3.68748	3.33756	5.66214	4.93914	4.4828	3.49618	4.61035	2.45023	2.76974	3.42528	3.20268	4.61451	3.18148	3.51139	3.21276	4.89702	4.42745	3.97986	3.29742	3.14833	2.7041	3.98627	2.08272	1.82751	1.6342	2.94186	2.05093	5.02583	2.54701	3.91358
GIMAP5	ENSG00000196329	-2.3516	1.62493	29.1871	6.57e-08	0.653684	1.06541	1.39802	4.71655	1.03948	0.318675	-0.846403	-0.402464	0.366474	0.500896	-1.1594	1.20985	0.0986543	-0.238682	0.635709	0.693117	1.99749	1.93503	1.4668	-0.441412	-0.40331	-1.54316	-0.0250727	-0.916924	0.218223	-1.19534	0.0794617	-0.300569	1.11568	0.311526	0.594134	-0.310813	-0.710972	-0.969	1.32559	1.49804	0.273507	-0.28009	-1.3044	-1.24753	-0.609162	1.49684	-1.86936	-0.854334
SNX10	ENSG00000086300	-1.79192	4.94824	29.1458	6.71e-08	5.58989	6.03017	5.88672	5.26749	3.32507	4.39202	3.49475	3.88204	4.70663	3.52464	4.12389	4.6608	3.19127	2.51388	3.83975	3.14325	4.51047	4.45512	3.69643	3.95974	3.07875	3.28044	3.28368	4.77248	3.67014	3.94981	4.31336	4.78626	3.42625	4.39899	3.51131	2.97507	3.81259	4.50277	2.78451	3.45139	0.913719	4.32442	1.66286	3.8596	4.61929	4.13145	4.58525	4.00973
ST6GALNAC1	ENSG00000070526	2.38344	5.24931	29.0663	6.99e-08	4.25527	1.96079	1.52926	3.73885	7.61624	5.57886	2.81564	5.51901	4.42488	5.54142	6.02618	5.81181	6.86523	3.29629	5.18604	5.65294	-1.1982	5.03871	4.63371	4.85351	4.17904	5.8652	6.0626	6.78548	7.94983	5.63714	-3.55613	-1.41246	4.18809	4.68918	5.20301	5.15329	6.72765	-3.00142	0.250102	0.941645	1.01047	-0.950521	-3.41988	5.99934	-4.75212	3.37131	6.71892	6.46778
HRASLS2	ENSG00000133328	3.60021	1.88348	29.0543	7.04e-08	0.260769	-3.35713	-3.62233	-3.76554	2.00544	3.46856	2.07682	1.58871	0.0384195	3.69334	1.30377	3.0069	2.26159	-0.342705	1.2427	3.40138	-2.15972	-0.712354	0.418589	4.34417	0.117522	0.82039	5.04991	3.43597	1.88336	1.06963	-3.55613	0.319843	3.90186	3.99617	2.79009	-1.53321	1.6932	-4.13893	-3.86141	-1.85036	-4.93595	-7.10027	-5.00484	2.11549	-3.16716	2.368	1.03187	3.16939
CCNB1	ENSG00000134057	1.62026	4.33726	29.032	7.12e-08	2.97561	3.13651	2.64786	3.76138	4.3289	4.57704	5.36543	4.54034	3.57394	4.3941	3.64353	4.1955	4.23972	5.2515	4.22989	3.60486	6.36157	3.86892	3.24186	4.9409	4.07031	5.08335	5.11665	4.35304	3.59011	3.50689	3.77735	5.26315	3.99246	3.52339	5.30177	4.28271	4.27756	3.08024	2.7257	2.91635	2.66644	2.36937	4.67288	4.50914	4.45	3.43807	4.5579	5.03528
TLR1	ENSG00000174125	-1.54777	3.56332	29.0118	7.19e-08	3.99742	3.80946	4.78436	4.69915	2.82856	3.19811	2.2265	1.87661	3.00347	2.60256	2.84317	4.01842	2.8135	2.82722	2.05905	0.934125	3.14502	3.37857	2.47018	1.72333	2.33052	2.46343	1.55014	3.9373	3.52773	2.77231	1.57316	0.319843	2.68166	2.7698	2.81478	2.27727	2.36171	0.139059	1.85872	1.57963	0.0790039	-0.358802	-1.23225	3.85401	2.72091	3.65459	2.57846	2.26905
AQP5	ENSG00000161798	4.58806	6.44627	28.989	7.28e-08	3.91013	0.343314	-0.511907	-4.25097	6.85203	4.42475	4.58313	7.26495	2.3847	3.17457	7.53797	5.29582	2.99632	-0.514317	5.31233	5.4758	-3.23772	3.5632	5.74646	4.10623	5.97475	5.14129	4.9263	6.15504	7.45608	7.23214	-6.36348	0.871747	6.24787	5.71444	7.11175	7.63755	5.45762	1.23263	2.47844	-2.90481	-1.87705	-4.29291	-4.26788	5.77262	-6.33708	4.76231	6.41087	4.38816
RHOH	ENSG00000168421	-2.50222	3.7319	28.9939	7.26e-08	3.24342	2.58408	2.70777	6.96031	2.70205	2.30116	1.5034	2.10417	2.21854	2.40523	1.79347	2.52584	1.82681	3.28978	2.03119	1.86466	3.10608	3.83407	2.56181	2.58739	1.26295	0.938495	2.63328	1.30352	3.12053	2.15881	0.206374	2.36466	3.34894	1.55204	1.49722	1.89408	1.12091	-1.93729	0.697561	2.57217	0.247275	-0.0234529	0.487012	1.09982	1.53943	3.75768	1.0766	2.11216
PDE7A	ENSG00000205268	-1.32616	5.35165	28.9912	7.27e-08	4.74115	5.56538	6.16661	7.32126	4.85906	5.30775	3.09296	4.18103	5.23621	4.45468	4.41089	4.85793	4.62657	6.89731	5.49726	4.37096	4.09915	5.61215	4.01633	4.2392	4.87564	4.03814	4.72549	5.44626	4.36739	4.22224	2.81891	3.92681	4.76473	5.09636	4.13285	3.96253	4.29682	1.81992	2.89157	2.9589	3.54921	1.39559	3.21594	4.6253	2.5547	5.53645	4.5579	4.1703
HAVCR2	ENSG00000135077	-1.50221	4.8439	28.9856	7.29e-08	6.05981	5.3086	5.57623	4.03351	4.17409	4.24794	4.28087	3.71774	4.34647	3.24487	4.09394	4.84981	4.39208	3.90522	2.8848	3.34221	5.43195	4.65522	4.65616	3.77181	3.72776	2.84244	2.57679	3.4883	3.70977	4.703	1.15222	2.62486	3.76066	4.2817	4.67679	3.85599	3.62341	2.17939	1.81908	2.97783	0.773712	1.01347	0.648601	3.40145	2.78445	4.49835	2.15692	4.00162
MUC1	ENSG00000185499	2.4456	9.4384	28.9457	7.44e-08	8.17105	7.87842	6.25962	0.758023	10.5032	10.8404	11.2797	10.299	7.18058	9.72402	10.5828	9.47013	11.6917	3.72077	10.2316	8.17351	2.92103	9.10753	8.75874	8.87753	9.61004	10.5961	10.5832	9.44802	9.97475	10.6003	5.70765	9.55483	8.00745	9.75562	9.63018	10.6533	10.4221	0.699018	4.05148	1.72118	4.39721	4.59713	1.00265	10.437	2.53636	8.08848	9.87045	10.576
DSC3	ENSG00000134762	3.17234	1.8536	28.9406	7.46e-08	-0.141777	-1.48266	-1.19912	-0.740004	0.502302	-1.90704	0.914986	1.25121	3.22192	5.34916	0.0511673	0.489711	1.25879	-1.10689	3.06867	-0.32153	-1.88409	4.99543	0.720773	2.70768	-2.11952	0.132714	1.94176	-0.201901	0.904857	0.326199	-4.77852	1.56998	2.32834	-1.37937	4.29457	3.61593	-0.339878	-6.46085	-2.1452	-0.82389	-6.52091	-3.93034	-6.5898	1.66576	2.4799	0.0723386	0.937999	-0.165263
PDE2A	ENSG00000186642	-2.12273	4.06841	28.9225	7.53e-08	4.43	2.9708	3.00437	6.95422	3.20358	2.68373	5.19532	1.78688	3.12408	3.44393	2.07326	2.37176	2.28383	1.31243	2.73055	2.82863	4.24788	3.51686	5.13243	2.45614	3.13382	1.47867	1.8886	3.56095	3.07952	2.90303	0.404703	2.61348	3.36092	2.44263	3.56636	3.07524	2.40672	3.7203	5.24151	4.87605	5.42417	5.10094	3.93278	2.17051	5.2323	2.97271	2.43979	2.43484
BAALC	ENSG00000164929	-1.85514	2.32661	28.8922	7.65e-08	2.31312	3.85989	2.81457	3.19032	0.365883	1.9234	0.690863	0.809839	2.80124	0.820268	0.556807	1.41461	1.28107	2.17557	1.66137	1.56361	1.59798	2.30593	1.16672	0.712916	1.58092	-0.300796	0.378994	1.89043	1.5429	1.33428	1.80143	2.57292	1.6011	2.06499	1.83043	0.969294	1.21503	5.06613	-0.519014	3.39334	1.01047	-3.01281	1.03225	0.967978	4.97069	1.5678	2.41387	-0.279219
MS4A1	ENSG00000156738	-5.59814	6.41209	28.8569	7.79e-08	2.41246	2.23782	-0.186945	10.328	-0.0451858	-3.16079	-3.88203	2.73584	0.750617	2.93575	1.61218	1.49319	-0.864193	5.03185	1.57141	2.67479	0.752222	2.79447	0.87164	3.27328	-1.46744	-3.73078	4.51987	-0.97242	4.95158	-1.75722	-3.19356	3.80702	4.88992	-0.836227	-4.06612	-3.11817	1.35942	-4.13893	-3.20933	-0.376431	0.791974	-0.500356	-1.16354	2.57123	-2.63664	5.23592	-5.95682	2.09701
AGR2	ENSG00000106541	3.59155	8.70873	28.8439	7.85e-08	7.11474	3.57755	3.22316	-3.76554	9.69285	8.64851	6.71248	9.56883	7.93078	9.30297	8.08982	9.49375	9.5292	5.73021	9.40041	9.37064	2.58953	8.88174	7.70264	8.12685	8.79198	9.43923	8.84507	10.1886	9.46446	8.78263	6.50128	8.34517	8.78791	7.71482	8.02697	8.99436	9.57555	-4.87589	2.72141	0.405978	3.46636	5.53568	-5.00484	8.37351	8.91096	7.19409	10.4738	8.93733
RASAL1	ENSG00000111344	1.83789	4.65582	28.8225	7.93e-08	4.09212	2.88869	2.66475	0.878318	5.25558	4.57808	3.77189	4.78977	3.47535	5.94721	5.74371	4.86668	4.51819	1.25122	4.72056	4.41138	-1.45345	3.07168	4.43513	5.8422	4.03023	5.91527	4.9178	4.49151	5.88903	6.38355	-3.55613	3.62061	4.40151	5.25165	4.212	3.97026	5.62888	5.04545	1.41339	-2.51779	4.16472	-3.01281	-0.975093	5.00755	-1.94477	3.91868	5.21998	5.07544
GRTP1	ENSG00000139835	1.36802	4.06023	28.8195	7.94e-08	3.59394	3.05227	2.70124	1.39865	4.7616	4.19201	3.40522	4.69634	3.86537	4.65298	4.47037	4.81616	5.1476	4.59223	4.51772	3.76246	0.534865	3.71048	4.07305	3.82598	4.16852	4.20585	3.62518	4.29987	4.36739	6.10992	0.816427	4.38906	4.47061	4.83287	3.35895	3.4952	4.67722	0.197358	0.996575	-0.195858	0.717496	2.10186	-0.481279	4.10532	-0.555723	3.15277	3.54103	5.03528
XDH	ENSG00000158125	2.55238	4.58972	28.7754	8.13e-08	3.51463	1.85233	2.16854	-2.04933	5.411	5.10851	3.79464	4.34458	3.86969	5.15594	5.34749	4.34456	6.19659	5.64524	4.0431	4.87514	1.04356	3.24469	4.40363	6.64981	2.25304	5.73115	7.17202	7.15696	5.8069	3.64	-2.27602	4.01813	5.74177	3.34466	3.91035	4.07972	4.67905	-4.87589	-0.835871	1.61875	-2.43345	5.62361	-6.5898	5.22026	-2.87765	3.14505	3.19547	2.95512
CDH23	ENSG00000107736	-1.44115	3.52579	28.7438	8.26e-08	4.78978	3.75488	3.21171	4.30592	2.23165	1.63462	2.4435	2.38464	2.82813	2.95451	1.98278	3.05479	2.34856	2.08325	2.78827	3.6506	2.89841	2.91373	2.65393	2.16663	3.02149	1.73229	1.66298	2.43464	1.68885	2.62854	1.0374	1.60489	2.87119	3.28739	2.44168	2.64399	2.35713	1.6319	0.697561	3.43504	5.45243	0.859733	0.305014	1.35338	2.76883	3.3779	1.31931	3.43333
B3GNT3	ENSG00000179913	2.62338	6.49072	28.7248	8.34e-08	5.53972	3.74791	2.74954	-4.25097	7.62716	6.80998	6.74678	6.05976	5.75937	6.94178	6.78496	6.02879	7.84053	6.11351	6.3343	6.4824	-0.981384	6.59087	5.49655	6.91869	5.90997	7.13967	7.62989	7.7466	7.48063	6.93311	5.89302	6.5808	6.11054	5.98695	6.88839	6.05925	6.17899	-3.6535	2.08946	4.132	1.75986	5.69273	5.09451	7.50416	7.01978	5.52361	7.21201	6.52017
SNX20	ENSG00000167208	-1.78104	3.55422	28.6405	8.71e-08	4.15927	3.8834	3.92737	5.41544	2.66861	2.64458	1.75605	2.40489	3.06503	1.61735	3.11006	3.56854	2.10179	2.547	1.59443	2.15652	3.8766	3.25978	2.8742	2.00527	1.54886	1.04766	2.59112	1.96618	2.46687	2.90846	0.506883	1.43424	3.07115	2.74165	2.4462	2.14691	2.16612	-1.03459	1.14502	0.554622	0.69826	0.431113	-1.38035	1.61377	-0.722373	4.03873	0.486125	1.96141
DOCK10	ENSG00000135905	-1.8686	4.78211	28.6259	8.78e-08	5.05054	4.62587	5.41684	7.05453	4.05342	3.90612	3.69238	3.40237	3.55797	3.54335	4.07873	4.86735	3.92294	3.40266	3.16152	3.4963	5.26875	4.82712	4.56735	3.37588	1.26295	2.78754	3.5391	3.59714	3.62681	3.43731	2.49139	2.55518	4.23442	3.50676	4.17024	3.26003	3.35138	4.84805	2.75541	3.8916	4.60127	5.78981	6.374	3.23647	5.32425	5.20162	2.02618	3.48661
MPEG1	ENSG00000197629	-1.96698	5.57591	28.6191	8.81e-08	5.40148	5.17555	6.05379	8.20698	4.3289	4.00527	4.25445	4.18103	4.35265	3.21015	4.99498	5.78011	4.23687	3.93472	3.27274	3.99006	5.99136	5.21452	5.53824	3.34248	3.80445	3.02855	3.98129	4.01604	4.09176	4.22659	3.80017	3.09482	5.62788	4.29951	4.058	4.41463	3.43633	2.88566	4.43124	3.99745	2.74353	3.71592	2.03591	3.33877	4.26747	6.22392	1.60542	4.21307
TFF2	ENSG00000160181	5.10073	7.39129	28.5959	8.92e-08	4.40893	-1.24165	0.554862	-6.57289	10.0725	7.52806	4.7769	8.25182	2.34802	2.0601	6.113	7.91001	7.59225	2.38547	7.06618	7.49382	-6.40765	5.23947	3.87036	1.39881	7.77378	8.51408	7.8906	11.3	6.99971	6.41247	0.893906	-0.176833	8.59398	3.8653	5.61713	5.26907	11.194	-4.87589	1.29124	-6.60525	3.30405	-7.10027	-6.5898	5.44518	-4.75212	2.22894	8.02929	4.36622
GOLM1	ENSG00000135052	1.57906	8.52131	28.5567	9.1e-08	7.44085	7.48845	7.70548	5.54767	9.20922	10.0346	7.46038	8.38584	7.73072	8.10272	8.57845	7.98338	9.66251	7.22793	8.93238	7.87303	7.83634	8.41824	8.04773	7.7209	8.3036	8.43764	8.06234	8.70143	8.93224	8.24016	6.74488	7.82848	8.89346	8.52653	7.223	9.17945	8.34644	6.21135	5.95352	6.98147	7.12846	8.0519	7.72457	9.15418	8.18175	7.86446	9.4608	7.52257
RNF223	ENSG00000237330	2.36539	1.28665	28.5127	9.31e-08	0.513311	-1.88319	-1.3004	-2.87245	2.00544	1.68951	1.83496	2.02789	-0.561973	1.60553	1.5755	0.0536117	-0.337445	0.0957368	1.3184	0.633616	-6.40765	0.615451	0.141479	1.70242	1.18165	1.88393	1.87305	0.773008	1.1406	3.32417	0.482008	-0.389378	0.668219	3.12252	1.28135	3.08596	3.16481	-4.13893	-6.66876	-6.60525	-3.35098	-7.10027	-6.5898	2.75447	-4.75212	-0.573553	3.55691	1.82098
CES3	ENSG00000172828	2.59091	2.78224	28.4983	9.38e-08	-0.17533	1.65782	0.625597	-0.464369	4.72489	3.59307	-1.5601	1.84731	0.787611	1.87547	2.6626	3.15047	5.13619	-1.52958	2.82766	-1.07826	-0.476912	0.180731	2.00355	2.51728	3.40852	4.75079	3.03032	4.52821	0.622919	0.450379	-2.45659	5.04432	5.15509	4.19957	2.11805	-3.11817	0.279378	0.738819	-1.53948	0.878566	1.65402	1.34681	-2.19749	2.68478	2.5547	1.3702	2.91663	0.217457
FAM83H	ENSG00000180921	1.80695	7.01353	28.3972	9.88e-08	6.07014	5.99185	5.22515	2.51191	7.39748	6.88874	7.0352	6.42517	7.29741	6.92017	7.12693	6.75106	8.83074	7.55771	6.94752	6.57428	2.00598	6.59793	6.19638	7.42676	6.90641	7.5302	8.2586	6.91799	7.50354	7.47583	4.79197	7.79329	6.80968	7.12309	6.88215	6.58306	8.35214	4.60994	5.07228	4.58643	4.30484	6.29406	5.93645	7.79243	5.10948	6.4146	6.86076	7.07869
ITGA6	ENSG00000091409	1.6022	8.12491	28.3621	1.01e-07	7.6795	6.1762	6.50238	6.21031	8.42765	8.2261	8.89486	8.35543	8.17699	7.357	8.68533	7.54897	8.80952	8.01258	7.87832	8.2245	6.05613	8.12486	7.46203	8.79584	6.99013	8.71092	8.0175	8.84428	9.13091	7.51924	4.56947	6.20343	8.25057	7.56138	8.41896	7.59803	8.88549	5.65452	5.76613	6.24981	4.8525	7.54792	3.90905	7.3895	4.47269	7.01978	8.6743	8.39587
DOK2	ENSG00000147443	-1.64643	3.90251	28.2972	1.04e-07	5.25959	3.52688	3.94821	5.11754	3.19017	2.73682	2.65713	3.06971	3.26191	2.21599	4.44009	3.82758	1.86419	2.82121	2.13429	2.3721	5.17872	3.51686	3.35231	2.5292	3.46973	2.4458	2.60531	1.59833	2.99783	3.68177	1.76064	1.60489	3.73327	3.36017	3.3027	3.47361	2.37536	2.15017	2.13537	2.67784	1.22728	1.67781	0.421424	1.59601	1.1943	4.3872	2.03754	2.37958
VASH2	ENSG00000143494	-1.45964	2.30022	28.2472	1.07e-07	2.45694	3.28513	3.49094	2.41295	0.267199	1.21023	1.58395	2.02789	1.96765	2.29174	1.76117	1.97364	0.491569	1.06049	0.575273	2.73265	2.86148	2.16879	1.62083	1.89901	-0.839409	0.900191	1.64478	0.932584	1.6588	1.31807	-0.173657	1.10095	2.28874	1.22606	1.61437	1.82754	1.18433	-1.60287	0.49111	0.189167	-0.0779655	-0.760418	-0.249953	0.940099	0.86259	2.94631	1.81797	1.45577
ROBO4	ENSG00000154133	-1.2713	4.57612	28.1977	1.1e-07	5.19705	4.56372	3.97961	6.43676	3.70794	3.83138	3.78046	3.6767	4.368	4.00827	3.96753	3.87771	3.34988	3.54427	3.50917	3.76939	5.73542	4.51764	4.47776	4.54837	4.32343	2.98651	3.23583	3.78665	5.10528	4.02414	4.99352	3.72742	4.28309	3.89329	4.28703	4.51317	3.60614	4.42865	5.93463	5.76734	4.91007	4.24125	3.38891	3.83899	3.46543	4.33842	3.80639	3.86299
SLC39A4	ENSG00000147804	2.36267	5.88341	28.1928	1.1e-07	5.05868	3.36928	2.87389	1.49857	6.17217	5.18555	6.31789	4.3208	4.6221	5.1221	6.36752	5.39171	8.23825	4.79732	5.1892	5.87714	3.07011	3.88604	5.3371	6.13723	5.62676	6.57515	6.26834	5.55206	7.65031	6.6402	2.63933	5.81915	7.34796	7.04869	6.95892	6.00195	5.90746	2.54196	2.84497	2.035	4.07807	4.74718	3.86038	6.64689	1.62292	5.43412	5.71693	4.29666
ITGB2	ENSG00000160255	-1.67134	7.75603	28.1468	1.12e-07	9.10044	7.78022	8.0424	8.57816	7.03679	6.77006	7.17366	5.77088	6.70512	5.88559	7.60187	7.83852	6.43385	7.71981	5.15991	5.26527	8.46623	7.21173	7.2985	5.87644	5.4708	6.78699	6.557	5.9314	6.86332	7.37709	4.60014	4.91817	6.5472	7.00618	8.00434	6.7306	6.01749	3.44453	4.72302	5.14755	4.10206	3.55526	3.22558	6.99734	4.7404	7.10957	5.47102	6.98307
PRAM1	ENSG00000133246	-1.9027	3.22743	28.0854	1.16e-07	4.54134	3.89396	3.74875	3.3534	2.53713	2.82351	2.61941	2.06653	2.97167	1.4555	3.83156	3.37837	2.28383	1.64715	1.61709	1.81195	2.20338	2.92796	3.79143	2.0556	2.45683	1.38006	1.55989	1.63593	2.17286	3.75886	0.691801	1.74708	2.63899	3.6947	2.49066	1.98082	1.95199	0.139059	1.81908	2.73683	0.555907	-1.26738	0.255687	1.32131	0.232773	3.23016	1.12	2.58895
TMPRSS3	ENSG00000160183	2.254	5.80189	28.023	1.2e-07	3.59394	4.75314	4.38125	0.607016	6.29466	6.97116	3.20756	6.78035	4.76344	5.89473	7.15853	5.40702	5.99611	5.1072	5.87171	6.15553	-0.525006	4.58058	5.73736	4.02013	5.40516	5.65604	5.66157	5.80817	5.91522	6.76914	4.55314	7.56343	4.85646	4.46361	4.56999	6.91663	7.43273	-1.60287	1.71062	-0.932824	2.03751	-1.21763	-4.26788	6.46412	-0.359803	4.98824	5.9147	6.87345
CDC45	ENSG00000093009	1.6781	2.36829	27.9827	1.22e-07	1.02261	0.890802	0.266966	2.05282	2.32046	2.66037	3.41626	2.26789	2.04607	1.61735	1.94494	2.41644	1.68362	3.02566	2.35705	1.41249	6.00571	2.21597	1.11579	3.2301	2.55694	3.28541	1.32856	2.97904	2.60989	2.12193	-1.31909	3.53572	1.91249	2.0574	2.73571	3.43502	2.85949	1.41566	-1.53948	-0.301469	0.247275	-1.74272	0.861408	2.4129	1.25537	1.07775	4.06971	3.92863
LILRA2	ENSG00000239998	-2.02238	2.24023	27.9769	1.23e-07	3.20481	1.67752	3.35599	3.88141	1.19521	1.50071	1.3885	0.715717	1.14204	0.28063	2.92806	2.4984	1.48678	0.742376	0.412083	0.693117	1.15459	1.7444	1.98475	-0.441412	1.48252	-0.491318	0.00378215	1.64517	0.798599	2.51224	0.175677	0.453521	1.10432	0.991193	0.901316	1.69386	0.527815	-0.679494	0.176729	0.829379	-0.498541	-0.910444	-1.63561	0.853076	0.321129	2.34573	0.151706	1.45577
OCIAD2	ENSG00000145247	1.3831	6.93324	27.9502	1.24e-07	6.29314	6.15572	5.67041	3.87522	7.35438	7.44347	7.26429	6.36766	6.52172	6.45365	6.98701	6.01069	7.54743	7.27249	6.62608	7.31894	4.88525	6.37446	5.51468	7.3982	6.62724	8.26792	7.09114	7.61879	7.94088	7.85302	5.12386	7.0852	5.71868	7.02334	7.83405	7.68516	7.87063	7.05694	4.79016	5.16169	6.27696	4.78886	6.03659	6.50215	5.37759	5.50213	7.19942	6.83288
TSPAN1	ENSG00000117472	2.80859	7.95003	27.9024	1.28e-07	6.93209	4.51803	3.97961	0.113607	9.77589	9.06397	8.91308	7.78772	6.26067	8.43513	8.9055	7.4181	8.41827	6.03428	8.47801	7.97712	-0.257902	7.99677	6.77358	8.64117	5.95501	8.20867	9.17863	8.34229	9.40114	8.37898	6.48142	3.90597	7.88666	8.62292	8.56002	9.36988	9.48137	6.86684	1.93487	3.79456	3.51389	7.48698	4.96718	8.93462	6.55641	7.4477	9.99057	8.19701
CDC20	ENSG00000117399	1.62664	4.01342	27.8369	1.32e-07	2.77063	2.6897	1.95441	3.58824	4.24387	4.17012	5.79851	4.05537	3.73886	3.9322	2.83285	4.77601	2.86603	4.56912	3.89179	3.44097	6.70398	3.36468	2.92438	4.86296	3.94041	4.02633	4.64992	3.94106	4.05569	3.39543	-0.134663	4.2799	3.88204	3.9018	4.96139	5.1752	4.21819	0.225647	0.697561	0.941645	-0.371162	-0.305853	2.02858	4.39183	2.67135	2.90428	5.77492	5.22226
CKMT1B	ENSG00000237289	2.52676	2.81826	27.8191	1.33e-07	2.05552	-0.377304	-1.24887	-2.18058	3.24954	3.33966	1.9908	3.27065	1.30401	2.73871	2.47619	3.47658	1.93616	-3.17728	4.07346	3.1749	-3.60029	0.872609	2.33571	3.37588	3.04467	3.90261	2.99123	2.09325	3.37896	4.31705	3.83496	1.32683	3.13952	3.76164	1.10952	3.46816	3.14635	4.17849	4.24188	2.04221	3.23898	2.90676	2.40172	2.45784	2.66573	1.01141	2.62438	3.70962
ERN2	ENSG00000134398	3.64151	6.17988	27.81	1.34e-07	4.56946	0.956765	-0.48185	-2.48543	7.62887	6.1333	3.3678	7.22316	3.71984	6.32164	7.38959	7.1663	7.23892	3.45013	6.93893	6.11327	-6.40765	5.66269	6.06608	5.51203	5.8829	7.5049	6.55487	6.88617	6.89884	7.19823	-4.04155	2.39157	5.56401	7.07666	5.3375	6.71343	6.57849	-4.13893	1.19542	-6.60525	2.06781	-7.10027	-6.5898	5.61735	-4.01515	5.02233	6.68681	6.81245
IFI30	ENSG00000216490	-1.491	1.31893	27.7438	1.38e-07	2.62229	1.18031	1.64275	1.89063	-0.14359	0.685661	0.761829	1.87661	0.156256	-0.342003	0.0863567	1.0394	0.195679	-0.0954876	0.707858	-1.41268	1.66381	0.872609	0.107128	-0.038056	-0.534555	0.0879755	-0.632062	0.22552	0.663849	1.21679	-1.40929	0.233255	0.281195	1.45135	1.95625	1.12976	-0.369935	-1.33157	-1.17691	-0.0660905	-1.56671	-3.39983	-1.83492	0.807513	0.0379569	0.196965	0.863361	1.3575
MCOLN2	ENSG00000153898	-2.33878	2.33849	27.6125	1.48e-07	2.06992	2.06914	1.86368	5.29863	1.50772	0.818246	0.425401	0.649375	0.0985405	0.669402	0.556807	2.28607	0.72077	0.650537	1.22314	0.4388	2.30316	2.07808	1.1833	0.670481	2.2728	0.132714	0.694299	0.123339	0.742383	0.389625	-2.66304	1.29868	1.76878	0.942558	0.0213465	-0.310813	0.51142	-1.93729	0.0454843	-0.415425	-0.688019	0.175856	-2.19749	-0.139469	-2.63664	1.88433	-1.5645	-0.636154
COLGALT2	ENSG00000198756	4.01373	4.5982	27.5593	1.52e-07	1.20318	0.549765	1.76059	1.27886	4.20274	3.74887	1.05343	4.05537	2.16331	2.63782	6.62701	2.17777	5.11696	-1.10689	3.27512	2.82198	0.250562	1.84786	4.34404	-0.872046	3.65433	5.9629	3.06153	2.09325	4.96903	4.11608	3.02238	2.86936	2.28874	4.19092	2.03642	3.83709	1.80504	3.44453	0.815055	4.23159	1.81448	-2.05587	0.0684082	1.67425	0.939042	2.75346	5.0579	1.37016
ENTPD8	ENSG00000188833	3.09513	3.12436	27.4783	1.59e-07	1.30402	0.76757	-0.340296	-2.87245	3.39976	3.51706	2.13144	2.43474	0.893222	3.32277	2.98977	1.68192	3.25175	0.566879	2.90949	2.0004	-2.94822	2.75774	1.81424	2.15129	3.928	3.44912	3.40492	3.03639	1.80319	3.46701	5.10667	3.76391	4.61568	2.58146	-0.132004	3.66676	2.69865	-1.50666	-0.439943	1.0458	-0.181059	1.04439	-0.360985	2.80944	2.43441	1.43068	2.86655	2.59435
IKZF3	ENSG00000161405	-2.66597	4.98199	27.3698	1.68e-07	3.39399	3.36625	3.77233	8.41433	3.95382	3.259	0.425401	2.44455	2.9059	3.89382	2.17484	3.65031	3.03943	3.96227	2.6227	3.14325	4.3397	4.59105	3.67607	3.39555	3.23803	3.99335	4.40289	3.35092	4.19485	3.37599	1.33001	2.95752	4.81263	2.52752	2.10667	1.81042	2.06864	-1.2514	1.59333	1.86643	1.35561	1.24403	-0.70716	2.65079	-0.228558	5.36827	2.12533	5.80853
RIN1	ENSG00000174791	1.81466	4.74867	27.3685	1.68e-07	4.12695	2.9708	2.58535	2.4467	5.53879	3.95655	4.82049	4.83337	4.22698	5.18702	5.14438	5.1263	4.74852	5.51783	4.92433	4.29378	5.39608	4.05988	3.92808	4.78306	4.91391	5.83548	5.12734	4.39202	5.09316	5.16505	4.24107	4.11615	4.23962	5.31432	3.99303	4.86275	5.05138	5.30028	4.75908	3.97312	3.99381	3.16769	3.67112	4.79832	3.372	3.81553	4.69334	4.57876
FOXQ1	ENSG00000164379	2.33078	5.16612	27.3323	1.71e-07	3.84678	3.42278	3.34135	-4.25097	6.13199	4.35491	5.06225	5.64246	4.20322	5.40991	6.58726	6.17817	5.34228	5.88323	5.19234	5.08126	-0.430369	4.79123	4.7758	4.60861	4.00091	6.10334	5.67453	5.70913	6.36874	5.1571	1.08773	1.65015	4.6869	5.01638	4.6902	5.55843	5.63078	-0.788428	1.73638	-0.627969	0.512514	0.300611	-2.88936	5.94032	-0.979531	4.39914	5.27979	6.5618
NAPRT	ENSG00000147813	1.99564	6.3352	27.3169	1.73e-07	5.43313	3.42278	4.58135	4.9793	6.7198	7.08704	7.00504	6.17183	5.47748	6.24033	6.5273	6.13955	8.03857	7.42628	4.63432	6.62672	4.01966	5.60626	5.59279	6.76332	6.62436	5.61425	7.12478	6.49102	7.42796	6.87993	3.9797	7.89478	6.33943	6.5031	6.22209	7.57365	6.62781	4.33112	3.86749	4.13537	3.02019	5.68457	3.92096	7.15705	1.45082	4.70662	6.3944	6.01351
EXPH5	ENSG00000110723	1.708	3.47577	27.2738	1.77e-07	2.2639	2.27708	2.69138	0.0270193	3.46522	3.80854	2.39223	3.76941	3.01131	4.62103	4.26303	3.04296	3.05245	3.59619	3.52323	2.99154	0.976055	2.98809	3.20173	2.49314	2.31153	4.62138	4.49976	3.25451	4.16487	2.95113	3.25674	2.61348	2.93991	3.53437	2.74675	3.3157	3.76152	2.08989	1.51611	1.92223	0.862795	-0.991744	2.34978	3.91077	2.10171	3.50991	4.24163	3.62767
MEF2C	ENSG00000081189	-1.36201	5.06365	27.2572	1.78e-07	4.91761	5.14493	5.73182	7.02178	3.97156	4.17425	4.17217	4.4748	4.34026	4.35579	4.20417	4.74496	3.86327	3.66821	4.13232	4.184	4.9852	4.98071	5.02843	4.09022	3.7908	3.50974	3.95752	4.57251	4.72858	4.41557	4.56947	3.31106	4.9913	3.95589	5.15201	4.30428	4.07214	3.88677	4.24786	4.98018	3.95584	3.86335	2.53173	3.92151	4.49343	5.34377	3.26477	4.14659
E2F1	ENSG00000101412	1.57722	3.36743	27.2343	1.8e-07	2.11918	2.09133	1.38176	3.01395	3.13876	3.65742	4.3147	2.67044	2.69815	2.51044	2.84831	3.34408	2.9344	4.23606	2.7546	2.60679	6.59499	3.0458	2.77375	3.77682	3.77703	4.16201	3.7539	3.59714	3.43324	3.75585	1.83128	3.79195	3.13952	3.20043	3.36374	4.48512	3.90805	3.02498	1.05234	1.75669	0.827819	-0.229904	2.83016	2.90628	2.86504	2.0029	4.52195	4.78303
CTSE	ENSG00000196188	2.8212	9.60898	27.2297	1.81e-07	8.23101	6.95538	6.82503	-2.18058	10.9451	10.5769	6.73103	9.84231	8.28947	7.51864	10.2468	9.87547	11.0973	1.36291	9.38165	9.85464	-4.82269	7.88824	8.29463	8.38831	8.61966	11.2013	8.89346	10.9917	11.3437	10.1815	0.531336	5.16813	8.97962	8.72171	8.92766	10.6464	10.2848	-4.13893	2.68218	-1.3958	3.25223	-4.29291	-5.00484	8.37391	-2.43019	7.13039	9.0782	9.34856
BCL2A1	ENSG00000140379	-1.68099	3.09799	27.1915	1.84e-07	4.23466	2.83708	2.81154	4.82959	2.3266	1.99985	2.8377	2.71166	1.79671	0.820268	2.74198	3.54022	1.47717	2.2445	1.55586	1.44746	3.14886	2.4963	2.70076	1.01378	1.0955	1.44359	1.55989	0.34384	2.73039	2.66745	-0.871629	2.07213	1.9886	2.93636	2.60833	2.85911	2.75544	0.0783053	0.45018	1.2213	-1.31146	-1.60842	-0.756913	2.82477	-1.69323	2.66631	4.1399	2.78598
MS4A7	ENSG00000166927	-1.85271	5.68007	27.167	1.87e-07	6.77324	5.23658	6.51011	7.18085	4.47562	3.70957	4.12584	4.32346	4.70663	4.21696	5.37976	5.6372	4.33198	2.62491	3.91179	3.24615	6.676	5.72924	5.7631	3.19311	3.7908	2.86582	2.70532	4.34739	3.93965	4.73997	2.71066	3.36296	4.2856	5.42835	5.1013	4.49319	2.87559	3.58763	3.68549	3.97501	2.11209	3.76778	1.78958	3.43928	3.99495	5.75873	1.3378	3.83131
IFFO1	ENSG00000010295	-1.37117	4.59719	27.1593	1.87e-07	5.00727	5.06307	4.9094	6.12429	4.11324	3.93724	4.04041	4.21009	4.15449	4.50329	4.39519	4.31831	3.76788	4.39105	3.30101	4.2474	5.24385	4.17179	4.68556	3.90589	3.63155	3.51186	3.62053	3.18011	3.93338	4.39059	5.41583	4.38572	4.59959	4.41987	4.8412	4.8956	3.56899	5.53031	5.63188	5.43058	5.13238	5.33253	5.40702	3.79881	5.3972	4.09721	3.11732	4.27831
DPCR1	ENSG00000168631	5.40223	8.16127	27.1389	1.89e-07	4.92456	-1.88319	-0.162899	-2.32497	11.068	8.2232	5.16728	6.28608	5.88418	8.82398	7.09597	7.22439	11.0405	-5.49921	6.30057	5.81907	-4.08572	3.88847	4.98416	8.21369	1.61229	9.16876	4.41636	9.12909	9.96694	6.58157	-6.36348	-1.41246	6.39381	8.98767	6.90286	8.15716	11.1772	-6.46085	-2.1452	-4.28332	0.421606	-7.10027	-6.5898	5.16939	-6.33708	7.22689	8.39612	6.75058
CCL3	ENSG00000277632	-1.89932	2.62644	27.0573	1.98e-07	4.4753	1.9034	1.25363	3.49454	0.317384	0.97797	1.86751	1.91946	0.787611	-0.169536	2.20717	2.59551	-0.816098	0.595308	1.29047	-0.444387	2.85679	1.70084	0.951257	-1.14768	1.54886	1.70292	0.485122	-1.09026	2.30164	2.26409	0.555381	0.772893	0.743376	2.26942	0.475257	1.41675	0.973099	4.04397	0.908668	4.39545	0.755215	0.33436	2.84274	1.50379	-0.406345	1.85941	1.14121	3.33024
FYB1	ENSG00000082074	-1.91757	4.98548	27.0414	1.99e-07	4.8326	5.3321	5.96178	7.11721	4.16384	3.77991	4.1525	3.71369	3.95347	3.33356	3.36774	5.5782	3.58744	5.64013	3.57238	3.99893	5.13876	5.94819	4.60014	4.53365	2.17116	2.69734	4.25471	3.9671	3.71951	3.88526	1.43742	2.58463	4.23702	3.62192	4.53963	2.71011	3.18562	0.307331	2.31138	2.60176	1.24064	2.17353	-0.323017	4.42364	2.71004	5.24738	1.95607	3.39978
LRRC1	ENSG00000137269	1.31941	5.0177	27.0162	2.02e-07	4.00867	4.51529	4.19378	2.00075	5.05204	5.29137	4.83153	5.06733	4.78418	5.04759	5.15167	5.3847	5.44761	3.878	5.07243	5.01723	3.02071	4.64807	4.84518	5.10921	4.50567	5.43998	5.08998	5.50902	5.23911	5.20527	2.99627	4.55295	5.52194	5.04354	4.97632	4.66617	4.75326	4.59511	3.36879	3.75779	4.54451	2.83195	3.83121	5.70382	3.78056	4.48313	4.86256	5.04912
GZMM	ENSG00000197540	-2.19705	1.09092	26.9895	2.05e-07	1.27947	1.15243	0.782424	3.72975	0.565961	0.215582	-2.11649	-0.032096	0.54992	-0.704573	-0.931131	0.790577	-1.38928	-0.0954876	0.105194	-0.32153	1.76728	1.85781	0.301944	-1.00329	1.26295	-0.392915	0.876952	-0.97242	0.272162	1.30168	0.713334	-0.026808	1.34533	0.311526	-0.644653	-0.646863	-1.26737	-1.33157	-0.25937	0.594423	-0.739549	-0.530413	-1.46052	-0.808644	-2.43019	1.67883	-1.09884	-0.538306
STAB1	ENSG00000010327	-1.43112	6.73433	26.9374	2.1e-07	7.09024	6.88088	6.60397	8.75869	5.49993	5.70268	5.94102	5.48494	6.42157	5.89047	5.57279	6.80701	5.9004	6.07995	5.1175	5.11429	9.29531	6.97429	6.54447	5.43491	6.31809	4.94674	4.82989	5.76322	5.50503	6.01632	6.76854	5.86126	5.62341	5.95206	6.9251	6.81539	5.07458	5.76827	5.77185	6.48866	4.44848	5.14914	3.81001	5.1991	5.4755	6.23395	5.18337	6.53781
MLPH	ENSG00000115648	2.36427	7.55395	26.9267	2.11e-07	6.77517	4.83434	4.91224	-1.44361	8.8146	7.66667	7.58588	7.93815	6.80153	5.74647	8.64561	6.47559	8.73682	5.90362	7.76958	8.02783	4.79631	6.83549	7.02139	8.0258	6.35448	8.67616	8.00785	7.44717	8.69508	7.74481	7.75311	6.06823	6.41896	6.98007	6.84453	8.00601	8.23111	7.3204	5.00499	6.54973	2.14798	7.28701	5.01057	8.33581	7.58485	6.13746	8.06129	8.63363
CDCA7	ENSG00000144354	2.6037	4.52874	26.9066	2.14e-07	1.6296	1.39776	0.9897	4.34074	4.4063	4.93278	2.06751	5.16702	3.2487	4.25152	6.67114	4.3378	4.82349	3.69473	5.09749	3.73795	4.17637	3.58732	5.47566	2.35258	2.65056	6.54599	3.122	2.341	5.26594	4.22224	0.0459091	4.47491	4.22527	3.07066	2.37683	4.85651	2.94132	-3.6535	-0.602672	-0.674512	-1.56671	-2.05587	-2.06624	2.40782	-1.94477	3.52584	4.66798	6.63736
CD247	ENSG00000198821	-1.96634	3.07799	26.8881	2.16e-07	2.88492	3.0371	3.10683	5.72946	2.97645	2.36518	0.303839	1.64086	2.66871	2.56641	1.17892	2.8172	1.52463	2.75975	1.85175	1.81195	3.32875	3.69114	2.63597	2.50526	1.89331	1.29405	2.62402	1.15605	2.08518	2.12193	2.26223	1.36805	3.27234	1.93014	1.25065	1.46132	0.996847	-1.2514	0.662156	1.78277	0.962907	1.09449	-1.09795	1.02217	0.232773	3.64732	0.913546	1.37016
TREM2	ENSG00000095970	-1.72602	4.9961	26.8149	2.24e-07	6.39166	5.53601	5.91489	0.392891	3.79685	3.90612	3.99203	3.29255	4.49366	3.51202	4.09178	4.69066	4.38695	2.84212	3.35817	3.13254	5.13102	4.37424	4.91882	3.34248	4.88531	2.81868	2.33709	3.85997	4.43102	5.95605	0.0794617	1.79825	3.53812	4.93066	4.48133	4.53809	3.91897	2.31064	0.511148	3.56091	1.29287	0.661283	1.46005	3.77533	3.06166	4.19011	1.93192	4.26651
POC1A	ENSG00000164087	1.69073	3.07412	26.8135	2.24e-07	1.90312	1.8261	1.36532	2.00075	3.41425	3.23284	4.02125	2.21153	2.52275	2.70031	2.46286	2.54609	3.18242	2.99665	2.43139	2.26833	4.54291	2.5278	2.34311	2.66509	2.70975	3.78492	4.16655	3.51629	2.62551	2.78416	1.47572	2.91179	2.65854	3.0555	2.8287	3.22168	3.24632	1.67357	0.815055	1.11585	0.0182499	1.5967	1.94547	2.83237	2.20595	1.6573	3.55691	4.02581
ETV4	ENSG00000175832	2.57811	5.39481	26.7607	2.3e-07	3.92604	3.68118	2.52742	-0.740004	5.41389	4.41431	4.86011	5.5636	4.63991	5.18603	5.99412	5.28733	4.57001	5.86657	5.48448	5.58291	4.49397	4.60145	5.49239	4.27858	5.89251	6.24283	3.66185	4.18725	6.67719	7.34219	2.40801	6.10832	4.43477	4.31551	4.41482	4.97459	4.61144	2.58081	2.38381	2.95508	1.84978	4.44807	1.04682	4.75697	4.24129	4.59401	6.26205	4.05941
CHEK1	ENSG00000149554	1.3145	3.22569	26.7308	2.34e-07	2.36072	2.0466	2.11545	2.53824	3.63561	3.65151	4.17217	3.53231	3.80801	2.97763	2.13338	3.26281	2.77083	4.10503	2.83734	3.03243	4.74019	3.46898	2.59937	3.78181	3.37234	3.74225	3.1351	3.90494	3.38509	2.58856	2.74765	3.58608	3.22067	2.90709	3.91688	3.61346	3.29263	3.28902	2.47844	2.6732	2.38297	2.18744	1.26195	3.11704	2.69358	2.47444	4.87686	3.69209
FNBP1	ENSG00000187239	-1.46224	5.76026	26.699	2.38e-07	5.98347	5.59675	5.82456	7.95977	5.21892	5.1594	4.51115	5.08155	5.15005	5.14577	5.38772	5.49036	5.10686	5.72901	4.54851	4.64966	6.21783	5.71904	7.7781	5.644	4.31868	4.90383	5.39916	4.62253	5.07431	4.71078	5.0186	4.81884	6.08404	5.00951	4.96139	5.6352	4.60566	4.50853	4.85431	5.23828	4.81169	5.10155	4.53884	5.3074	4.75765	6.00414	5.44566	4.50752
KCNK1	ENSG00000135750	1.9651	5.66779	26.6621	2.42e-07	5.15548	3.55909	3.29001	0.942806	6.78868	6.71206	5.95055	5.41553	5.31117	5.72066	5.73334	5.78473	7.53632	4.81178	5.90585	5.65948	2.13538	5.31182	5.11309	6.44556	5.58191	6.91637	6.16355	6.40279	6.54032	6.57902	0.79639	5.10349	5.34683	4.3717	5.18621	5.83365	6.05297	5.90793	3.32701	2.92027	4.05746	-0.157754	3.21594	6.84099	4.74706	4.64687	6.63447	5.81028
TTK	ENSG00000112742	1.74167	2.20538	26.6026	2.5e-07	0.492095	0.461634	0.693025	1.97014	1.57114	3.03812	3.62418	2.81363	1.96765	1.13193	0.425563	3.04771	0.654044	2.36498	2.22559	1.64119	5.16173	1.73363	1.27898	2.19685	1.05041	2.60113	2.26741	2.08647	2.39576	1.54395	-0.386202	2.50062	2.03122	2.18831	2.71712	3.04628	1.3223	-1.03459	-1.71456	-2.08169	-0.638266	-1.81487	0.570068	2.53441	1.1943	0.682392	2.69064	2.96767
GIMAP6	ENSG00000133561	-1.50759	4.39342	26.5937	2.51e-07	4.49809	4.25349	4.85818	6.54101	4.02916	2.97639	2.02966	2.61936	4.24704	3.68213	2.91344	4.52797	3.23187	2.68567	3.28694	3.78315	5.4883	4.5348	4.72006	2.79915	3.45251	1.47867	3.42905	3.62778	4.03438	3.45224	3.82263	2.85009	4.45056	3.48429	3.91525	3.26632	3.38551	2.43093	4.76326	4.74514	3.90431	3.68682	2.26507	2.75047	2.88933	5.0922	2.71207	2.78598
HLA-DQA2	ENSG00000237541	-2.37425	5.99112	26.5776	2.53e-07	6.84194	7.31146	6.93374	6.39415	4.98084	4.80099	4.37442	-0.630733	5.65563	3.55262	4.57163	5.84794	4.46323	4.6305	5.6997	-0.00550236	5.77195	4.27192	2.52975	3.87352	5.20627	3.17209	3.9831	2.19121	4.22251	5.34782	1.37123	4.2416	3.40093	2.79284	3.51131	5.60138	5.52705	0.852029	-0.478937	1.50849	2.7668	1.24403	1.04682	1.879	1.83784	6.51703	1.54303	2.58352
TSPAN32	ENSG00000064201	-2.1314	1.5841	26.5594	2.56e-07	0.554831	1.10957	0.625597	4.66849	0.646692	0.00913085	-1.15956	0.0213433	0.316721	0.28063	1.2427	0.503583	-0.0603352	1.26897	-0.401766	-0.10335	0.886972	1.09079	0.552267	0.437282	0.564981	1.15999	-0.425611	-1.69065	-1.06976	-0.421614	-0.480839	-0.389378	0.947873	0.480032	-0.132004	-0.348781	-1.26737	0.550374	-0.36498	0.428174	0.0489466	0.230648	-2.19749	-1.24753	-1.94477	1.00005	-1.70889	-0.586401
KLRG1	ENSG00000139187	-1.89767	0.823255	26.4295	2.73e-07	0.882885	0.890802	0.554862	3.3385	0.626929	0.10455	-0.476035	0.348508	0.156256	0.757532	-1.07923	0.82413	-0.518017	0.566879	0.208287	0.0410402	1.19968	1.14054	0.989476	-0.351214	-0.40331	0.018154	0.564739	-0.0449321	-0.156172	0.591933	-0.0597011	0.0762855	0.58893	-0.279834	0.115213	-0.168209	-0.962511	1.02296	0.226057	0.633155	0.87997	-0.28009	0.151664	-0.958022	0.105861	1.9389	-1.20193	-1.71416
FCMR	ENSG00000162894	-2.99296	4.63015	26.3855	2.8e-07	3.1449	2.64037	2.68477	8.17063	3.29094	2.27576	1.24726	2.2789	2.91428	3.21794	2.71975	2.87437	1.78064	3.99731	2.29282	3.09993	3.89041	4.18962	3.12655	3.24464	2.25304	0.938495	3.97947	1.2439	3.71708	2.3701	1.07115	2.75488	4.50341	1.47434	1.69258	2.5696	2.2721	-0.906265	1.526	1.89061	1.24064	0.607091	0.0684082	2.28576	2.00721	4.97089	1.81797	2.26228
VIPR1	ENSG00000114812	1.87993	3.36696	26.3819	2.8e-07	1.4209	2.07658	1.67646	2.66312	4.96124	3.88947	1.5576	3.12568	2.12046	4.45303	3.82115	3.23813	3.63795	2.8182	3.85572	1.41249	-0.679729	3.67716	3.9977	2.6212	2.88691	3.3124	3.41031	3.42259	3.36351	3.62361	3.84475	2.51904	5.07951	4.58212	0.475257	3.68567	2.32465	6.11634	7.1389	4.99606	4.15945	0.350943	6.85275	2.68058	4.34854	3.25904	2.94706	3.76577
HLA-DMB	ENSG00000242574	-1.2352	6.44397	26.3757	2.81e-07	6.42388	6.56917	7.29497	8.0507	5.62475	5.78825	4.83565	4.99571	5.63928	4.44807	5.33291	6.23072	5.41524	5.20094	5.02379	4.53238	6.82192	5.87842	6.26566	4.63368	5.23678	4.25221	4.49849	5.12044	5.64257	5.95408	2.89626	4.26543	5.67087	5.53472	5.65767	6.24994	4.84607	2.3815	3.99391	4.14546	3.05841	2.90956	2.00639	4.27115	3.90252	6.19276	3.32627	4.57467
CXorf21	ENSG00000120280	-1.65801	1.86427	26.2844	2.95e-07	2.50009	1.88658	2.29978	3.69506	0.881648	1.05166	0.738559	0.809839	1.42635	0.0901078	1.00594	2.21618	0.264391	0.33368	0.605807	0.883939	1.63127	1.75509	1.32455	0.385752	0.564981	-0.214209	0.564739	0.962485	0.683887	0.745284	-1.5055	-0.137839	1.3645	1.45135	1.4073	0.136645	0.391126	-0.352329	0.62586	0.926132	-1.66293	-1.37235	-2.19749	-0.0251359	-1.12763	2.88588	-1.09884	0.998562
CKMT1A	ENSG00000223572	2.51939	2.45856	26.2815	2.95e-07	1.69605	-0.79913	-1.10448	-3.76554	3.40847	3.00759	1.9407	2.79073	1.56065	2.68353	2.30003	2.97738	2.29482	-3.17728	3.83493	2.96764	-1.76379	0.0823273	1.93666	3.49009	2.01564	3.62579	2.89824	1.92121	3.28698	4.12775	3.39307	1.40813	3.64194	3.35708	-0.0279812	3.34573	4.09157	3.69523	3.75225	1.43367	2.67138	2.80812	2.10019	2.48221	2.69909	0.953694	2.54701	3.61177
SELL	ENSG00000188404	-2.57279	4.9738	26.2686	2.97e-07	3.8634	3.67139	3.75508	8.32623	3.7633	2.6721	2.39967	3.34065	3.58974	3.5861	3.78144	4.65382	2.50819	4.00263	3.2893	3.8369	3.78834	4.98298	4.02095	3.01802	2.54073	3.76018	4.38518	3.51124	4.28943	3.15196	2.85811	3.23882	4.34472	2.58146	3.10524	2.25845	3.61192	0.197358	1.06595	1.43367	1.73176	1.41937	-0.523714	2.26343	-0.270993	5.28355	1.93192	2.46465
PTPRC	ENSG00000081237	-2.32359	6.42673	26.2518	3e-07	6.43261	5.67231	6.82616	9.25517	5.23451	4.98934	4.2909	4.661	4.98865	4.61071	5.04167	6.31352	4.44484	4.95851	3.99776	4.62314	6.0194	6.47404	5.97079	4.72722	2.92488	3.89614	5.22936	4.48508	5.62971	3.96551	3.14233	3.48665	6.022	4.84835	5.06206	4.04354	3.94819	0.280614	3.76482	3.56091	3.06593	3.09079	1.60495	4.08478	3.49739	6.85024	3.16472	4.38192
SH3RF2	ENSG00000156463	1.98862	5.03789	26.2383	3.02e-07	4.23785	3.38733	3.18151	-1.44361	6.2017	5.40585	4.23172	5.04492	4.80914	6.01806	5.15167	5.46577	5.5652	5.6234	5.22467	5.88991	0.0352944	4.76106	4.86587	5.04214	4.09272	6.10754	5.68626	6.41568	6.11754	5.1491	-4.04155	3.32159	4.97346	5.12298	5.13391	4.75388	6.07336	-3.6535	1.35914	0.0812512	1.72227	-7.10027	-5.00484	5.40177	-4.75212	4.42804	4.96725	5.9648
KRT13	ENSG00000171401	4.37935	3.04521	26.2326	3.03e-07	0.672667	-3.06762	-3.38132	-2.87245	7.02055	0.701009	5.04575	1.37953	9.37405	5.85907	-0.507323	-0.358286	2.47475	1.03995	2.29282	3.72732	-6.40765	3.17875	-0.982509	5.8659	-0.283016	4.80536	4.931	6.87639	1.6281	1.62525	-0.480839	-4.7817	2.27867	0.942558	4.79497	-0.427853	3.59062	-6.46085	-4.34683	-5.02029	-4.93595	-7.10027	-6.5898	1.37436	-2.43019	2.59637	1.94405	1.98628
TLCD1	ENSG00000160606	1.8077	3.04254	26.2112	3.06e-07	1.5394	2.22449	1.58002	0.438334	3.57501	3.05614	3.26161	3.02462	2.79217	3.2862	3.11006	2.34889	4.01886	3.42659	3.32644	3.25111	0.792023	2.6416	1.53299	3.04318	4.4152	3.77789	3.54647	3.82581	4.13242	3.32822	4.24847	4.76327	2.55387	3.07443	3.04688	3.99888	3.75108	3.96436	3.89634	4.16376	4.24645	3.56773	3.68981	3.92151	2.98259	2.24828	4.11598	3.00466
P2RX5	ENSG00000083454	-3.97679	3.88841	26.1366	3.18e-07	1.14999	0.711354	-0.0264801	7.67006	0.898231	0.127451	-0.77769	0.217264	-0.306716	1.0816	-0.507323	-0.084835	-0.480049	2.71511	-0.528678	0.663673	1.90069	1.17278	-0.486552	1.34586	0.801048	-2.50839	0.967622	-0.622477	2.20788	-0.791982	-0.808893	3.03635	2.1575	-0.358906	-1.31888	-0.694957	-0.599941	-3.6535	-4.34683	1.73014	-1.99735	5.71612	-5.00484	-0.673292	-2.87765	2.16934	-1.5645	0.376446
HTR1D	ENSG00000179546	2.82022	2.51051	26.0915	3.26e-07	1.39827	-1.24165	-0.511907	-3.40297	4.85376	3.23284	5.04575	1.90532	2.34802	0.28063	2.31494	1.7358	2.91316	1.13983	2.79491	3.71661	-0.735224	1.44772	1.71508	3.24464	2.10655	1.42572	1.37348	2.78352	3.0528	2.94058	1.316	-1.61177	3.81916	2.10237	2.20601	2.3795	3.7211	0.658088	-1.31121	0.383435	1.70309	-4.29291	-1.73182	1.44549	-0.406345	1.27915	3.45892	3.0208
CD226	ENSG00000150637	-1.97966	2.08911	26.0317	3.36e-07	1.74171	2.05415	2.38788	4.7154	1.29877	1.45618	0.271778	-0.550563	0.712649	0.310073	-0.0988581	1.98852	0.264391	-0.00735665	0.446231	1.07499	1.15459	2.60663	1.73771	1.11219	0.499392	-0.159242	0.356798	0.703883	0.422841	0.326199	1.43742	-0.34429	1.51793	0.767472	0.806009	0.136645	0.17915	0.384637	0.125655	0.492783	-0.45482	0.157119	-0.286023	0.294042	0.0379569	2.4867	-0.912424	0.897279
CFP	ENSG00000126759	-2.68965	2.96935	25.9598	3.49e-07	2.6125	1.47857	1.14224	6.28955	2.17834	1.03963	0.761829	0.122627	1.14204	1.31734	2.01966	2.39799	0.286587	3.05154	1.034	1.20331	1.96304	2.35593	2.46341	0.535129	1.91862	-1.01807	1.19732	-0.378058	1.1406	2.04522	1.39807	1.6277	1.31608	1.5841	1.15443	0.717021	0.767568	-0.394764	1.87427	1.06009	0.69826	0.848099	-0.567435	0.37956	-0.845229	2.91036	-0.0741754	0.0701152
DMBT1	ENSG00000187908	5.10317	7.3712	25.9162	3.57e-07	2.62229	3.82057	2.70451	-2.87245	4.23411	9.82219	5.40569	7.70159	4.72819	1.41543	9.08646	7.23729	9.61991	0.636927	9.38639	5.25913	0.849739	7.57144	8.96365	6.48436	10.1469	8.65361	8.26429	10.4976	6.36952	5.31041	-0.748772	7.09572	9.07704	7.94725	6.30628	10.0286	8.64948	-3.6535	1.67553	-6.60525	-3.35098	-2.34538	-5.00484	2.88084	3.55622	5.6046	9.25115	4.1429
C9orf152	ENSG00000188959	2.41088	4.49248	25.8542	3.68e-07	2.54714	2.86741	3.20017	-3.11346	5.51008	5.21592	-0.137866	5.29459	3.08746	4.76353	4.95509	4.32419	5.23295	0.664021	5.19486	3.97515	-0.85306	3.91968	4.31235	2.5292	4.02441	6.15101	3.01976	3.43863	5.77632	5.24654	4.49528	3.94509	3.35853	4.17346	2.15167	4.57278	4.53036	-0.788428	2.50367	-1.3958	0.108448	-3.93034	-6.5898	2.78614	-0.609162	3.91566	3.82945	5.45466
CCDC114	ENSG00000105479	2.52034	0.95517	25.7996	3.79e-07	-0.751831	-1.39777	-0.932015	-1.36344	0.215204	1.03963	2.25957	0.579834	-0.386886	1.65226	1.85598	0.144952	0.123529	3.38037	-0.00583749	0.253585	-2.50076	-0.545704	-0.290632	0.979431	0.282581	0.925839	1.19732	-0.714108	-1.45163	-0.0834448	6.98511	0.503707	1.95105	3.89116	2.11237	1.91024	1.46535	0.481661	2.42135	3.87957	-1.23551	-1.03418	2.05766	2.26343	-0.270993	0.196965	1.44406	1.91897
CD86	ENSG00000114013	-1.48803	4.33784	25.7807	3.82e-07	5.57924	4.1231	4.9786	4.92346	3.35541	3.85387	3.75749	2.97808	3.38771	2.33535	3.46453	4.29258	3.33398	3.3515	1.97966	2.59124	4.93831	3.95022	3.93053	3.13967	2.97399	2.35903	2.02857	2.7877	3.20615	3.59362	0.912643	1.61634	3.21804	3.55878	4.46694	3.51912	2.91974	1.27386	1.98587	2.34604	0.755215	0.94958	0.861408	3.05341	2.46705	4.30535	1.70852	3.40901
DTX1	ENSG00000135144	-1.31884	5.04787	25.7668	3.85e-07	5.48976	5.20808	5.0166	6.8556	4.25034	4.8999	4.76399	3.8602	5.74534	4.25909	4.27832	4.7413	4.5824	4.63992	3.93452	5.03315	5.03478	4.93091	4.37143	4.13382	4.49309	4.09435	4.76606	4.63302	5.14377	5.71039	2.05858	3.85614	4.54076	5.09265	4.54174	3.70896	4.69819	6.39031	2.44237	3.00762	2.52621	2.11648	0.465479	4.4148	2.84531	5.11608	3.55296	4.18649
ARHGAP28	ENSG00000088756	-1.57688	2.63935	25.7603	3.87e-07	2.84782	2.95878	3.43295	4.37328	1.00926	0.127451	1.43267	2.46399	2.59757	2.85314	2.21514	1.69407	1.22471	2.08826	0.999922	1.1827	4.51642	1.91611	2.31329	2.16663	2.17116	0.2792	1.10712	1.2069	0.537401	1.39736	2.29115	0.319843	2.38577	1.87073	1.97515	3.16555	0.607104	-1.60287	2.09611	2.14629	0.862795	2.31124	-0.659066	2.0776	1.94369	2.79678	0.784649	2.1046
PTTG1	ENSG00000164611	1.44998	3.76587	25.7558	3.87e-07	2.80974	2.49809	1.92105	3.3534	3.77457	4.20822	4.65946	4.01312	3.17383	3.2713	2.79613	3.63464	3.46384	5.52662	3.68391	3.23118	5.39608	3.52312	2.52975	4.28563	3.6006	4.0396	3.97584	3.82174	3.99282	3.54917	3.73587	5.14163	3.30744	4.0469	4.65742	5.1516	3.6215	2.82223	2.16096	1.93778	1.71271	-0.592474	3.22878	3.36522	3.66433	2.31397	5.40458	3.74406
MECOM	ENSG00000085276	1.5396	5.77776	25.7497	3.89e-07	4.67679	5.17122	4.36377	3.0871	6.62335	4.93034	5.66371	5.73033	5.13398	6.39131	6.21688	5.58881	6.10589	4.30331	6.10168	5.3624	3.77847	5.09658	6.00209	5.31089	5.44054	6.66189	6.46143	6.40006	6.14716	5.04707	4.15517	4.17927	5.37665	5.1166	5.54359	4.88234	6.13083	0.333562	2.92929	3.57342	2.52621	1.85102	1.67229	5.09548	2.75303	5.34489	6.02582	5.61211
ZNF154	ENSG00000179909	-1.46841	2.68605	25.7387	3.91e-07	2.54714	2.65534	3.62818	4.61755	2.25759	2.71808	1.70893	2.51145	2.54453	2.6779	2.02873	2.20349	2.13275	1.1204	3.27036	1.83855	2.06403	2.98355	3.22194	1.11219	0.955771	1.87737	1.32856	2.17214	1.01968	1.71465	1.42442	1.63897	1.83213	2.60248	2.34327	3.09306	1.73617	1.74372	3.5992	2.57715	3.85522	3.92695	-0.323017	2.1884	1.29954	2.90732	2.59393	1.5025
GPSM2	ENSG00000121957	1.33606	3.26905	25.7227	3.94e-07	2.50009	2.11319	2.03458	2.38421	3.5955	4.0099	4.37064	3.43228	2.64874	3.93456	2.22307	3.73507	2.56831	2.95612	3.38263	3.06094	4.3892	3.2179	4.96511	3.9729	1.91862	3.28788	3.81012	3.33672	3.21306	1.88938	2.54641	2.3093	3.26471	3.42356	4.01603	4.42873	3.56503	2.27724	1.24413	1.70309	2.1048	1.05455	1.98384	3.37045	2.86013	2.73302	4.4663	4.14659
CA9	ENSG00000107159	3.47275	5.91598	25.7049	3.98e-07	4.4188	1.2995	-0.139248	-2.48543	4.7179	7.12807	5.44575	1.08547	4.42488	-1.36509	5.50126	3.37271	4.0337	3.48663	5.72382	3.52524	3.07415	1.63294	2.70076	11.912	1.86754	7.14394	1.14647	5.97789	2.96954	2.92995	9.97182	7.83661	4.7773	6.39843	5.82154	7.57951	7.11829	-0.483574	-0.691481	1.18265	-0.688019	-0.760418	-1.94595	4.5032	5.83816	1.86568	6.88848	7.22368
CPAMD8	ENSG00000160111	-1.65715	3.2003	25.7032	3.98e-07	2.5927	4.93596	4.04171	2.88859	2.56336	4.27512	1.46138	2.04088	2.727	2.71138	2.71975	2.32955	2.16306	2.32734	2.86601	1.49839	2.1431	3.61398	2.41508	4.18747	1.70248	1.57097	2.84741	2.35797	1.72798	3.09126	-0.808893	1.52209	1.57665	2.61805	1.99381	4.27649	3.16218	1.3657	3.40404	2.72343	1.86711	0.230648	0.629365	3.53791	0.76095	1.89664	2.89805	1.10839
KCNIP2	ENSG00000120049	-2.07804	2.01365	25.695	4e-07	3.88594	0.506372	0.0577888	3.43973	0.502302	1.41023	0.51029	0.389731	-0.471775	0.500896	1.2427	0.489711	1.39782	2.28433	1.04519	-0.381651	0.0680843	0.0127864	0.743316	-1.00329	0.202411	1.03593	1.24644	0.99178	0.0117726	0.190316	2.3054	0.98207	0.698753	1.33055	0.748581	0.499216	0.51142	1.79181	0.125655	2.24962	1.33084	-0.592474	-1.16354	0.00208559	-0.0333018	0.751766	-1.86936	1.83016
CCR1	ENSG00000163823	-1.45915	3.71544	25.6421	4.11e-07	4.46445	3.70297	4.32922	5.13317	2.15783	2.52031	3.4667	2.50208	3.06503	2.3496	2.71413	4.20826	2.25598	1.46657	1.55586	2.84184	5.09866	3.20237	3.50523	1.44988	2.55694	1.66534	1.53045	3.12499	2.38356	2.5953	0.79639	1.76777	2.91736	2.92389	2.74675	2.52306	2.43742	1.5335	1.98587	2.15297	0.659	0.634441	-0.214764	2.84746	0.802469	3.86176	1.72266	3.12901
SP5	ENSG00000204335	3.38462	1.51134	25.5946	4.21e-07	-0.702078	-1.39777	-1.24887	-4.25097	0.847899	-1.13331	-1.5601	0.543764	0.0985405	1.89504	4.01852	-0.105744	-0.0603352	-1.10689	-0.463827	1.81195	-0.981384	-0.444421	1.48028	0.158981	-0.678945	1.4167	-0.0250727	-0.341064	0.971583	0.745284	0.79639	1.39489	1.05796	0.0912601	-0.851103	0.717021	1.03175	4.11941	-2.27644	0.337265	-1.66293	-2.70795	1.26195	-1.24753	0.292274	0.274444	-0.464965	1.82098
CYP2W1	ENSG00000073067	3.17094	2.20583	25.5627	4.28e-07	0.426507	-0.912341	-1.40934	-1.08104	4.34864	-0.671409	0.425401	1.73983	-0.386886	6.96886	3.26782	1.88634	0.472333	0.609315	0.463006	3.05528	-4.08572	-0.494174	2.51672	-1.00329	0.282581	3.21433	-2.26211	-1.09026	1.53188	0.293409	-4.77852	1.60489	2.97463	1.21245	-0.430528	0.641568	1.26478	-2.37339	-1.38336	-2.35732	-2.27298	-0.833482	-0.659066	2.43804	-1.12763	0.791843	-0.123928	2.0188
AOC1	ENSG00000002726	2.59213	6.5478	25.5448	4.32e-07	5.57861	3.56174	3.66727	-1.08104	8.10863	7.80071	3.51885	5.99195	5.43584	7.05752	6.05645	6.03597	7.66659	1.48947	6.03768	6.36268	0.0352944	4.75974	7.055	6.01007	4.5264	7.30531	7.46248	7.59811	7.2989	7.5912	3.59507	5.54061	8.6754	7.22235	4.53645	5.39717	6.76184	-1.41646	4.56066	-0.0974547	2.52075	6.4958	-4.26788	6.39841	-0.187335	5.28414	5.6739	6.93384
LPCAT4	ENSG00000176454	1.71559	6.96739	25.5405	4.33e-07	6.52462	5.13873	4.63119	4.7541	8.67144	7.43661	8.17847	6.90953	5.81866	7.1269	6.70124	6.49178	7.95647	6.27517	6.96529	7.50008	4.71712	5.49829	5.68374	7.30938	5.27403	8.19308	7.65796	6.25734	7.79493	8.6644	5.61416	5.39198	6.18354	7.66978	6.91942	7.44832	7.50075	6.88746	4.70465	4.91488	5.19291	5.44301	4.78578	7.66156	4.42197	5.5246	7.54912	6.68372
FXYD3	ENSG00000089356	2.96617	8.09316	25.5178	4.38e-07	7.03973	4.05321	3.20248	-1.21534	8.978	9.47131	9.58162	8.04321	6.61986	7.47422	8.15056	7.80075	9.62652	6.78513	7.9471	8.90498	0.250562	8.02118	6.82633	8.23067	7.39815	8.33257	8.92792	8.59777	8.57816	9.08861	9.09367	6.79369	6.90115	7.7748	7.73415	9.92851	8.73977	5.22958	4.08863	6.8992	1.34328	8.11795	5.29704	9.28288	7.23075	6.49038	9.73113	9.0909
PSORS1C1	ENSG00000204540	2.04369	2.80997	25.4821	4.47e-07	0.882885	1.36169	2.11545	-1.14663	2.65891	3.67889	1.89933	2.40489	0.750617	2.5725	2.96635	2.46688	3.4143	2.80305	3.69638	2.15652	-0.103868	1.73363	2.27512	3.20058	3.42627	3.6701	2.55258	0.149571	4.2122	4.31501	0.236431	3.38656	1.54339	1.62577	1.76677	3.84341	2.37536	-0.906265	-1.38336	-0.376431	-2.82047	-4.29291	-6.5898	0.0550345	-0.406345	2.1334	2.65421	3.9329
KBTBD8	ENSG00000163376	-2.15161	2.22027	25.4564	4.53e-07	1.76843	1.71612	1.64275	5.19983	0.606891	0.52247	0.894077	0.468802	0.787611	0.59958	0.120708	1.7358	0.636869	0.664021	0.412083	0.40361	1.81635	1.72278	1.82485	0.219102	-0.0688913	0.197323	0.796782	0.574324	1.81232	0.0792847	0.350764	0.503707	1.9886	0.925976	0.510233	-0.00774443	-0.0209275	0.359325	0.644122	0.652138	0.324581	0.674519	0.910043	-0.200223	0.781859	2.2768	0.233006	0.245202
FUT2	ENSG00000176920	2.19475	5.62086	25.4542	4.53e-07	4.57073	4.26818	2.57466	0.272597	6.85016	4.23086	3.93432	5.88339	4.49925	6.55781	6.359	6.11801	7.29405	1.91301	6.09295	5.78272	-0.981384	4.975	5.59589	4.22461	4.86917	6.10789	5.9485	6.76229	7.00594	6.46403	3.02669	5.16424	5.03608	5.95411	4.97398	5.915	5.92188	1.20448	2.20468	2.34604	1.72227	1.98984	1.94547	6.78895	1.25537	4.10651	5.02546	6.15507
CHRNA5	ENSG00000169684	2.22705	1.76116	25.4482	4.54e-07	1.0519	-0.694161	-0.932015	-2.87245	2.41569	3.18453	1.32743	2.51145	1.44961	3.10908	-0.357945	0.756226	1.95707	1.159	0.892564	3.13254	1.15459	1.12415	1.58384	1.80406	1.26295	3.53288	2.82333	3.72475	2.72557	2.16788	0.949401	2.20699	1.96367	1.15668	1.32129	1.91825	3.34446	4.48239	0.125655	3.79028	2.11934	5.26414	-1.63561	1.0744	1.46382	0.0938718	4.05581	1.49096
PLA2G10	ENSG00000069764	2.80644	2.03516	25.4072	4.64e-07	0.962174	-1.39777	-1.6555	-3.11346	4.50298	2.24467	-1.15956	2.95766	0.156256	1.19642	1.92564	2.54609	3.17352	-1.46946	2.89102	1.86466	-4.08572	0.0127864	1.7489	0.979431	2.43945	3.24777	3.03032	2.21624	3.82928	4.57413	-6.36348	1.24067	1.3062	2.6787	-0.942734	2.49654	3.18045	-2.76041	-3.86141	-4.28332	-3.35098	-1.54568	-6.5898	0.536743	-2.87765	1.23138	2.82782	2.32862
ASPHD2	ENSG00000128203	1.54579	4.17068	25.4062	4.64e-07	3.6501	2.74208	1.79168	2.85965	5.71936	4.81957	3.61782	4.05857	2.7365	3.96958	3.87999	2.80605	4.5135	2.84509	4.85691	3.40138	4.21532	2.3699	2.31329	3.41496	3.42627	5.66796	3.8915	4.20456	5.88957	5.26145	4.99022	2.06379	2.32834	3.8189	2.43259	4.31038	5.03211	2.44904	2.88006	2.48486	2.40093	4.32862	3.06662	2.76246	3.5037	2.89204	3.53704	2.9467
SMPD3	ENSG00000103056	1.76074	4.8807	25.3838	4.7e-07	4.04737	2.8061	3.1768	3.74339	5.79492	4.67744	2.8377	4.7448	4.80689	5.25105	4.29909	5.30575	4.59357	3.10194	4.8914	3.56957	2.57819	4.21113	4.34219	7.03039	2.2923	5.31087	5.00334	5.85575	6.4638	5.22713	5.11276	2.54922	6.06109	4.2269	2.87304	4.06896	5.30665	4.91907	3.0878	5.70451	3.06217	8.43716	5.75032	5.4655	5.81615	4.19136	2.58621	4.91844
CDS1	ENSG00000163624	1.4833	5.17357	25.3818	4.7e-07	4.19089	4.39702	4.35547	0.566658	5.80814	5.81274	5.53793	5.1685	4.56198	5.72682	4.9857	5.27322	5.86764	4.87329	5.37849	5.03315	1.52899	4.95892	4.32174	5.66441	3.98302	5.21271	5.18988	6.11317	6.00407	5.07145	5.00448	3.68998	5.68619	5.23408	4.55017	5.11109	6.15873	3.84635	4.88727	4.91488	4.94517	5.72051	6.30255	6.16732	4.76292	4.45844	5.98019	5.41475
CRTAC1	ENSG00000095713	-2.46568	3.49846	25.3739	4.72e-07	2.39542	4.76008	5.90816	-0.844973	2.28937	2.8444	0.537512	-0.333752	3.4525	2.52934	2.02873	3.67044	2.29482	1.31243	2.76139	1.57946	0.941079	3.37511	2.17088	5.44596	2.2728	1.18144	0.621695	3.12829	2.03145	3.56299	3.32826	1.11716	0.110009	1.65625	1.51455	1.19719	2.9104	0.815271	2.95146	2.56718	3.66768	5.54336	6.49118	1.59601	4.33976	1.18196	2.47363	2.04271
FHDC1	ENSG00000137460	1.56089	3.88575	25.3134	4.87e-07	3.0096	2.60994	2.35911	2.64869	4.82369	4.10094	3.41626	3.11343	2.81026	3.997	5.23635	3.97427	5.09826	4.75385	4.30508	3.8695	1.66381	3.45266	4.13829	3.59591	2.65056	4.15661	3.66863	2.93447	5.40824	3.5317	3.67407	3.74839	3.76066	2.88581	4.00841	4.3715	3.94209	4.86501	4.49803	4.76489	3.83113	6.78876	5.40632	4.30022	5.65054	3.38229	3.51282	3.563
C1QC	ENSG00000159189	-1.52462	7.79262	25.3029	4.9e-07	8.9788	7.80085	8.2421	8.63362	6.99981	6.46168	7.38979	6.24666	7.12249	5.55915	6.93456	8.08556	6.74839	6.44733	5.56098	5.81823	9.82674	7.4546	7.60985	6.08266	6.68092	6.32766	4.59528	6.07647	6.53964	7.79161	5.7421	5.34716	6.92757	7.29336	7.37186	6.9451	5.6529	6.18997	5.78682	6.25719	3.41426	5.22419	3.6233	6.12809	5.60946	6.59507	4.44299	6.49005
C2orf54	ENSG00000172478	2.96752	3.28088	25.3025	4.9e-07	2.1735	-1.0352	-0.542604	-3.40297	3.99873	3.41373	3.76615	2.7984	2.13488	4.55031	4.06115	3.78562	3.32329	3.23663	2.43139	4.62696	-4.82269	1.76569	2.04043	3.92406	2.08435	3.39964	4.45736	3.90301	5.10714	3.64651	5.43782	3.33551	4.17185	2.97718	2.28892	3.85599	2.83005	-0.0514625	2.73425	4.62417	5.79905	1.58273	6.89741	4.61101	5.15026	3.39968	2.46525	5.87608
OPRL1	ENSG00000125510	-1.07701	1.84646	25.272	4.98e-07	1.85407	2.00822	2.39194	3.38276	1.29877	0.606372	1.17975	0.954229	1.53911	1.38808	1.49922	1.74167	1.26997	2.07317	0.0170629	2.14591	2.39648	2.00833	1.29433	0.581672	1.99199	1.32329	1.19732	1.45844	0.834895	1.70222	3.33869	2.45033	1.87955	1.4857	1.73016	1.01486	0.591591	0.594429	1.71926	1.49804	0.978937	-0.111584	-0.0199477	1.26624	3.07019	1.85311	-0.228898	0.897279
CD300C	ENSG00000167850	-1.74101	2.08654	25.2161	5.13e-07	3.82361	1.31215	2.26475	2.17194	1.02445	1.12176	1.09067	0.217264	1.27825	-0.764694	2.17484	1.95862	0.584081	0.997977	0.16793	0.883939	4.79264	1.58583	1.87675	0.276817	0.687838	0.566896	0.16575	2.1067	1.34318	2.01537	-0.808893	-0.216911	0.260875	0.925976	1.79541	1.05902	1.08812	-0.627963	0.386521	0.0529621	-1.16336	-1.74272	-2.19749	0.499023	0.0379569	1.5907	-0.0260811	1.13829
SPAG4	ENSG00000061656	1.47982	3.14229	25.1734	5.24e-07	2.52642	2.22449	1.11299	1.14821	2.66377	4.28023	4.61862	1.37953	3.67612	3.3898	2.83802	2.10684	2.97938	4.47855	2.00279	3.35608	3.05383	2.92323	1.1833	4.31348	6.44871	4.01592	3.70861	4.32454	2.56197	2.24707	6.68994	3.98539	2.54128	4.56214	3.48518	3.55554	3.67031	1.7339	1.96423	2.81892	1.45063	-0.134484	2.74335	4.58536	2.79991	2.89204	4.89727	4.54567
CEACAM1	ENSG00000079385	1.86895	6.04409	25.1679	5.26e-07	5.19459	4.61058	4.10868	3.19364	6.48233	5.98013	8.92939	5.38145	5.1536	7.65719	6.04363	6.19136	8.03057	3.81594	5.9024	4.73176	0.360535	5.79415	5.20833	6.56331	4.26048	6.75426	7.04178	6.89371	7.45408	5.62566	6.20898	5.18457	5.51337	6.45731	6.04558	5.72989	7.93418	5.52534	5.38822	5.30127	5.7154	6.26072	7.00534	9.28331	6.08367	4.19759	7.30924	5.8178
GIMAP7	ENSG00000179144	-1.64364	3.70661	25.149	5.31e-07	3.69024	3.71493	4.00504	6.01793	3.38513	2.16391	1.19692	2.15287	3.40567	3.31553	1.96398	3.67963	1.61511	2.10318	3.19705	3.43227	4.52825	3.95022	3.92561	2.32549	2.63537	1.08228	3.0581	2.43464	2.88984	3.21022	3.00502	2.86456	3.74612	2.9405	2.93871	1.90218	2.54201	2.02699	3.56606	3.69052	2.86926	2.79303	1.00265	1.46519	1.4377	4.61464	0.486125	1.47932
ARHGEF6	ENSG00000129675	-1.44633	4.71682	25.0406	5.61e-07	5.07928	4.75546	5.23706	6.54426	4.33956	3.90778	3.62418	4.20143	4.53776	4.16151	4.04559	4.73984	3.80871	3.5856	3.42605	4.05953	5.37821	4.85967	5.01576	3.56729	3.02149	3.04034	3.6954	3.71161	3.90165	3.6203	3.50534	2.88364	4.33625	3.88259	4.48023	3.80934	3.46002	4.69333	3.76274	4.12012	2.44776	2.79	1.54462	3.4318	2.97353	5.03003	2.81467	3.73919
C1QB	ENSG00000173369	-1.59092	8.25036	25.0129	5.69e-07	9.70683	8.01918	8.56342	8.73662	7.4515	6.58494	7.49334	6.33373	7.258	5.7505	7.2564	8.42532	6.95588	6.72127	5.92035	6.18885	10.3124	7.69053	7.873	6.31477	7.3166	6.5754	4.82989	6.28312	7.01214	8.35237	6.06409	5.4886	6.97493	7.64324	7.69549	6.77844	5.80567	6.49389	6.173	6.50898	3.25223	5.47267	3.71055	5.9504	5.82121	6.92141	4.50568	6.36957
CARD8	ENSG00000105483	-1.11041	5.17019	24.928	5.95e-07	5.30592	5.0612	4.87425	7.18918	4.69909	4.32054	4.79111	4.76453	4.56198	4.79901	4.5259	5.2823	4.73748	3.65645	4.7499	4.40695	5.03581	4.95429	4.90264	4.18747	3.49519	4.40706	4.69485	4.88214	4.648	4.31501	4.91555	4.2416	4.70863	4.85384	4.97241	4.71069	4.11481	3.2239	4.21922	4.89907	4.7558	4.97421	4.7705	4.32199	4.79413	5.35607	4.10523	4.28668
CYBB	ENSG00000165168	-1.62471	6.43739	24.9184	5.98e-07	6.79885	6.58164	7.24136	8.22907	5.17281	5.56214	5.76867	5.19054	5.31117	3.69055	6.31795	7.02872	5.14381	5.08919	3.992	4.3664	7.67159	5.97643	6.48802	4.48856	4.27525	4.41161	4.17132	4.6652	5.14015	5.58051	2.5404	3.63475	5.49065	5.26242	5.80579	4.78489	4.49744	2.63981	3.44107	3.88961	2.85196	2.86407	1.27438	3.96193	3.99047	6.38023	3.19039	4.65831
PRC1	ENSG00000198901	1.44201	4.48089	24.8907	6.07e-07	3.38826	3.54575	3.12891	3.54993	4.34713	4.90654	5.52184	4.80699	4.32146	4.1895	3.66987	4.53895	3.77771	5.39333	4.65728	4.32233	6.63247	4.11277	3.08303	5.0872	3.46973	5.44553	4.82586	4.83847	4.58413	3.89623	2.81891	4.35359	4.0528	4.67436	4.89264	5.48073	4.58622	2.63981	2.86067	2.46889	1.86711	2.14052	3.4116	4.54429	4.3763	3.34236	7.231	5.74679
GALE	ENSG00000117308	1.50165	6.10925	24.8448	6.21e-07	5.55387	5.02514	4.43443	3.58824	6.464	6.52368	7.30495	6.05176	4.9626	5.01219	6.63743	5.22223	5.97277	5.41692	6.30115	5.95212	5.30617	5.83753	5.58657	6.77463	5.38033	6.14454	5.76685	5.56247	6.72511	6.1448	4.17665	5.89102	6.24916	7.03184	6.33003	7.05369	6.81102	4.68953	3.23663	2.6403	3.43183	3.79682	3.38318	7.27821	2.01606	4.14312	6.80536	6.69476
IL20RB	ENSG00000174564	4.22927	3.80328	24.7791	6.43e-07	0.448702	-0.337226	0.0371786	0.607016	2.02067	0.716195	2.11346	1.80223	0.823681	5.13347	1.14595	1.40725	0.987874	2.55788	0.976745	3.57354	-0.0677991	3.1013	0.207822	6.6573	-0.678945	0.412174	4.59764	3.76561	1.08141	2.69909	-0.582122	1.86696	4.0528	3.39974	6.615	1.45031	4.74101	-1.17545	-0.478937	0.313614	-2.43345	-1.89082	-1.63561	1.20899	-1.2078	4.45741	1.09846	1.49096
HCST	ENSG00000126264	-1.68376	2.66433	24.7483	6.53e-07	4.0726	2.52007	2.51629	3.74339	2.17834	1.84957	1.60983	0.579834	1.90168	1.0816	1.64796	2.30995	1.50583	1.4433	1.44201	1.28293	3.47957	2.50899	2.43599	1.01378	2.38601	0.517143	1.36238	0.756035	1.91761	2.64813	1.4503	1.25539	1.7831	2.57616	1.97515	1.77555	1.43959	1.56705	1.6027	1.79136	0.534373	0.0994038	-0.659066	0.967978	0.0379569	2.2768	-0.0260811	1.6447
VSIG2	ENSG00000019102	2.93109	6.45516	24.643	6.9e-07	5.45728	2.14891	1.28018	0.34597	7.8145	7.27568	6.18917	6.32645	4.79785	5.46821	7.00551	5.98497	8.13586	3.59443	6.22728	6.47076	0.13151	5.63258	5.71686	6.49199	5.98677	7.3021	7.85701	7.8099	7.6732	7.32683	-0.748772	0.622027	5.24771	7.01061	6.59197	6.49905	7.19872	-0.01791	0.226057	0.428174	-0.0131143	-0.991744	-1.83492	6.0601	-2.87765	4.90084	7.16455	7.17154
CALML4	ENSG00000129007	1.59012	3.57434	24.643	6.9e-07	3.11398	1.61761	2.05009	1.67977	4.68124	4.24402	2.56092	4.3472	2.81026	4.38894	3.44094	3.58983	3.78747	1.4511	4.24087	4.14458	2.33044	2.95139	2.54266	3.14742	2.40404	4.30813	3.71952	4.5456	5.01918	5.01474	2.38135	3.39987	4.26279	3.72856	3.38509	4.15965	4.19014	0.57257	1.57441	0.845962	1.08642	1.7546	0.828049	3.59266	2.13459	2.58501	3.49645	4.4431
SYNE3	ENSG00000176438	-1.53722	3.80393	24.6283	6.95e-07	4.49143	2.80162	3.92597	5.96554	3.13876	2.40789	2.34679	2.57537	2.69815	3.27504	2.85342	3.52159	2.61291	3.6067	2.24512	3.38343	4.26566	3.71323	3.51836	2.43094	2.25304	2.45464	3.25996	2.48701	3.66763	2.95637	3.30363	3.14312	3.47116	2.55474	3.70679	2.92424	2.98947	0.359325	2.56246	3.82416	2.11934	2.09202	1.71854	2.24076	2.15877	4.55864	3.16989	3.63556
MUC6	ENSG00000184956	3.59018	7.88088	24.6209	6.98e-07	5.07126	5.40332	4.77738	0.878318	12.0804	7.47059	5.54717	4.7547	7.74901	7.33569	6.7062	6.43907	5.09434	3.30492	9.93385	7.24289	-3.60029	8.62308	6.20453	-1.93618	9.86556	5.29743	3.57559	5.99788	6.01746	6.45803	-2.11555	5.37186	10.7511	7.37619	6.90121	8.92855	8.099	-1.93729	8.3507	-1.31985	6.06757	-2.24229	-3.41988	9.28608	-2.63664	9.26763	7.80317	4.54288
HMGA1	ENSG00000137309	1.73175	7.98835	24.5845	7.11e-07	7.11062	6.24217	5.87189	7.05953	7.39329	6.8486	10.4949	7.66139	8.4811	6.96511	7.72995	7.7877	8.17152	8.22278	7.29363	7.62541	7.75199	7.26901	7.03972	8.55613	8.73946	8.54162	8.05395	7.51888	8.76846	8.36166	4.39391	8.06569	7.81378	6.98057	9.34897	7.73663	7.92125	6.46526	4.66607	5.14839	5.4227	4.76508	5.14871	8.95875	4.32736	6.96643	8.73607	8.19779
HR	ENSG00000168453	2.20847	4.0442	24.4442	7.65e-07	3.35044	1.2995	1.46898	0.626779	5.08681	2.74425	2.95339	4.97892	2.47818	3.36196	3.34613	5.18559	2.95534	4.56194	4.86798	3.98411	1.5867	3.46898	5.67203	3.74138	3.52845	5.3356	3.17371	2.16573	4.37819	5.3872	2.37461	2.69133	5.21243	2.88152	2.39097	3.01299	2.34792	4.22477	3.91902	3.31212	4.96341	0.960427	3.86655	2.51565	5.53905	3.00147	4.11866	4.17931
DLGAP5	ENSG00000126787	1.52159	2.98953	24.3139	8.18e-07	1.81188	1.74441	1.03198	2.67266	2.92073	3.35187	4.74514	2.97808	2.97167	1.86559	2.30003	3.36703	2.84	2.80913	2.93977	3.0092	5.34682	2.63004	2.05852	3.77682	2.08435	3.6663	3.61353	3.59475	3.33211	2.51935	-1.71963	3.00185	2.52859	2.68364	4.15926	3.00548	2.20232	-1.817	-0.940841	-1.17898	-1.56671	-2.85234	0.398881	3.24504	2.51154	1.56009	4.38192	4.31314
PPP1R16B	ENSG00000101445	-2.24332	4.68491	24.2695	8.38e-07	4.10789	3.43729	4.29273	7.80045	3.04134	3.02599	1.03445	2.1165	2.61826	3.7642	3.4511	3.45711	2.67733	3.26787	2.64125	3.28535	4.6725	4.96238	4.92992	3.39555	2.40404	2.09647	4.44689	2.59117	3.99883	2.58179	2.32652	2.59044	4.17049	2.54934	3.85189	2.51251	3.0588	3.43548	3.86359	4.19484	3.66521	5.05043	2.21433	2.51092	2.35988	4.95847	2.58621	3.13644
IL17RE	ENSG00000163701	1.57166	4.8955	24.2475	8.47e-07	4.2941	3.69816	3.5357	1.06373	7.04635	5.08823	4.85877	3.90354	4.59887	5.3659	4.95865	5.094	4.23972	4.07633	4.83614	4.01941	0.603578	4.49391	4.10386	3.9816	4.79594	4.86954	5.81699	5.34277	5.47012	4.93727	2.91961	4.15788	4.68118	5.38275	5.32467	3.33679	5.22417	3.55735	1.96423	3.14797	2.06781	5.62233	0.877802	5.44766	1.08077	4.21612	4.77704	5.46428
PGC	ENSG00000096088	7.09399	9.13443	24.1889	8.73e-07	-0.394896	-2.43959	4.88582	-3.40297	13.15	6.31291	4.96409	5.90221	1.32932	-0.893018	8.50304	4.54902	6.99579	-7.08417	9.58628	4.49735	-4.08572	2.4963	6.60688	-5.39561	7.9483	8.15809	-4.3325	2.26505	8.24328	4.99321	-4.04155	-0.0628772	10.199	6.77139	-1.58807	5.1777	3.75805	-4.13893	-5.0838	-6.60525	-1.09464	-5.51531	-6.5898	9.79646	-6.33708	5.05426	9.01045	1.15301
SLC9A5	ENSG00000135740	-2.19973	1.88287	24.0659	9.31e-07	0.691404	0.461634	0.212858	5.15205	0.317384	0.913553	-0.321312	1.64086	0.156256	1.3602	0.722545	0.961131	1.06695	1.26012	0.829278	1.05244	1.29971	0.567754	0.332001	0.944242	0.027324	1.38931	-0.350649	0.249973	0.446492	-0.0410095	0.456697	0.999664	0.470052	1.38009	1.61437	0.388184	-0.0449729	1.3657	0.697561	2.19888	0.349456	-0.470912	-0.567435	0.179482	0.457333	0.347973	0.272	0.649897
NKG7	ENSG00000105374	-2.02137	3.42929	24.0136	9.57e-07	2.50009	2.8327	3.31377	6.39955	2.64424	2.21291	1.10893	1.60631	1.96765	1.51992	0.653832	2.86097	0.687792	2.48758	1.92622	1.24367	4.72228	3.31499	1.75999	1.88052	2.70975	0.599137	2.63789	1.33815	2.41387	2.87006	3.21206	1.03422	2.8235	2.33997	1.25065	1.56706	0.973099	-0.788428	1.11914	1.83354	1.69341	0.157119	0.230376	1.31047	-0.270993	3.37571	1.42689	1.44385
NCF2	ENSG00000116701	-1.47479	5.71742	23.9983	9.64e-07	6.64003	6.3774	6.65411	5.24928	4.42787	5.06543	5.62061	4.85009	5.1677	3.28249	6.05755	5.72122	5.23509	3.9745	3.38483	4.74763	4.94163	5.10496	5.3147	3.95091	3.59276	4.56842	3.36933	3.49343	5.19616	4.7216	1.10412	4.70547	4.89488	5.08147	5.33507	4.51582	4.57147	0.699018	2.13537	2.15962	2.09012	1.45815	1.4381	4.22424	2.23656	5.07741	4.18911	4.83302
ICAM3	ENSG00000076662	-2.23673	1.72299	23.9855	9.71e-07	0.816159	0.730337	1.38991	4.83491	0.606891	2.06061	-0.371065	-0.474614	0.506198	0.735999	0.677102	1.70011	-0.146923	1.20585	-1.41703	0.473151	2.1431	1.73363	1.00821	0.487035	-0.678945	-1.47444	1.23431	-0.201901	0.761366	-1.10514	1.19876	-0.435921	1.96367	-0.318828	-0.159226	-0.101867	-0.63601	-3.00142	0.226057	0.450033	-0.792989	-1.21763	-1.46052	0.271846	-3.16716	2.30938	-2.04993	1.13829
RASSF2	ENSG00000101265	-1.47036	5.57356	23.9844	9.71e-07	5.8439	5.38397	6.49248	7.36292	4.58209	4.78127	3.88483	4.79361	5.33167	5.12107	4.69929	5.6372	5.1529	4.27063	3.62364	5.7507	5.48224	5.90025	6.40606	4.47013	3.52845	4.2484	5.3431	4.86245	4.67202	4.86936	2.76322	4.14213	5.32925	4.45785	5.21763	5.03481	4.58817	2.05878	3.67442	4.73181	2.73883	4.00629	2.85521	4.30022	3.6922	6.32951	3.78633	5.0323
PATL2	ENSG00000229474	-2.41562	1.94676	23.9855	9.71e-07	0.129525	0.956765	0.66643	5.27534	0.704407	1.43797	-0.649366	0.747778	0.0985405	0.448901	0.250476	1.02023	-1.13213	1.78311	1.09984	0.40361	0.690383	1.86769	0.446334	0.0306568	-1.01998	0.646185	0.0598162	-1.21858	0.133335	-0.266891	-1.60859	-0.484015	1.42966	0.0305061	0.0213465	-0.310813	-0.5304	0.615962	-0.0989056	0.136218	-0.906199	-0.254778	-2.50234	0.358651	-1.29269	0.868805	-0.530554	0.245202
ARHGAP32	ENSG00000134909	1.45481	6.10296	23.9291	9.99e-07	5.1847	5.08628	5.35104	3.50259	6.31411	6.60879	6.65655	6.04613	6.21047	6.11561	6.60595	5.73415	6.37518	5.4916	5.64745	5.5927	3.35556	5.65486	5.38807	6.59343	4.77183	7.06607	6.37019	6.73196	6.74343	5.25401	5.16057	4.72014	6.31315	6.15957	5.82588	5.84315	6.49393	3.63586	3.99569	4.49738	4.73825	5.78828	4.33427	6.92939	5.29909	5.64937	6.63867	5.97985
NOX1	ENSG00000007952	3.60676	2.44727	23.8914	1.02e-06	0.044636	-0.79913	-1.19912	-1.08104	3.35241	3.43683	-0.0542081	0.389731	-1.12385	3.09223	2.23095	0.0723483	-1.25498	0.0138598	0.512194	0.129849	0.100146	-0.969512	-1.13863	0.276817	0.745553	1.22341	-0.632062	-0.622477	1.6281	1.72698	1.28757	0.644569	0.301233	0.120704	-1.09211	0.953781	-0.198324	0.168503	-0.560237	-0.376431	-0.590172	-1.48556	-0.481279	0.776318	-0.406345	0.500872	-1.5645	-0.491764
LAMA3	ENSG00000053747	2.66979	8.06614	23.8108	1.06e-06	6.93061	4.76124	5.64296	3.02143	8.59339	8.07084	10.8256	7.77611	8.23422	6.66318	7.42223	8.0599	9.33874	8.65548	6.86866	9.8988	2.4902	6.86168	7.25111	9.43129	7.01454	9.07122	8.43919	8.51246	8.53779	7.72708	3.77479	4.75423	8.05561	7.16056	8.53044	6.72604	7.80447	0.409511	4.61722	3.36773	5.05226	4.74326	5.72506	6.32351	3.56227	7.46614	8.40135	6.40074
VSTM2L	ENSG00000132821	2.86723	5.6925	23.7739	1.08e-06	4.3438	2.0237	2.95853	2.10306	7.24093	3.71525	7.0974	2.12873	4.99459	7.32941	5.7581	4.85455	6.34642	6.75237	4.5583	4.46357	0.711292	5.51882	3.84192	7.34312	4.41964	5.6546	7.79775	3.38444	5.60563	5.31552	1.56133	3.08249	3.00244	5.77473	6.66847	4.12717	7.44722	7.86775	5.39564	8.65791	7.4611	2.23735	4.3461	6.96787	8.26857	4.49835	5.90388	4.40824
ITIH5	ENSG00000123243	-1.53772	6.35778	23.752	1.1e-06	7.13734	7.16589	7.59083	4.99364	5.00113	7.39564	3.50513	3.45187	6.80942	4.23243	5.91313	6.28795	6.48333	4.03152	5.55659	4.50774	2.8708	6.75359	6.73262	4.46703	6.22351	4.3818	4.33497	6.93058	5.01425	5.81155	2.02454	9.02422	4.69355	6.82184	4.41943	4.44269	6.23623	7.17973	5.92299	6.28026	4.83939	3.51903	3.16675	5.91548	2.5788	6.80649	6.22154	4.17931
PRF1	ENSG00000180644	-2.04266	3.6671	23.7221	1.11e-06	3.2717	3.39628	2.82061	6.58777	2.9044	2.73309	1.40338	2.24561	2.32303	2.04266	1.68286	2.39428	1.82681	2.49137	1.51622	1.49839	5.914	3.95487	2.25957	2.94869	3.11205	1.40763	2.42506	1.91358	1.44062	2.81336	4.05542	1.42124	2.9431	2.01098	1.79541	2.52306	1.43959	-0.271029	1.51611	1.99838	1.71271	0.894085	0.704817	1.7077	0.957538	3.38229	2.09303	2.21395
MAL2	ENSG00000147676	1.85246	8.00135	23.683	1.14e-06	6.87151	6.90196	6.6997	1.14821	7.45063	8.60181	8.38646	8.20658	7.48682	7.4632	7.55906	7.77534	9.59307	6.92119	7.39354	8.99593	-1.45345	6.96079	6.35574	8.0683	7.49965	8.62454	8.90139	8.93991	9.3101	7.79618	5.61416	8.54665	8.01969	7.52709	8.99021	8.36386	9.2327	7.07552	4.72731	5.26473	5.93107	4.51766	6.96993	9.29784	6.36097	7.681	8.744	7.7579
AQP9	ENSG00000103569	-2.52967	4.04248	23.6629	1.15e-06	6.39845	1.48976	2.08063	3.90991	1.16812	1.22092	2.97844	2.15287	2.01521	1.22761	3.60462	3.5486	1.97768	0.943734	0.3947	0.633616	6.34075	1.79706	3.27318	-0.351214	1.22287	2.31604	1.49023	0.29767	2.14422	1.14509	0.175677	1.50986	2.00091	3.10422	3.72923	2.99794	2.36171	-2.06854	-2.27644	-1.56086	-0.412385	-2.85234	-2.06624	2.83993	-1.12763	2.3986	2.70496	3.35909
CD79A	ENSG00000105369	-3.57844	5.3434	23.6077	1.18e-06	2.7529	2.23117	1.53662	9.07852	1.23492	-1.02834	2.39967	2.48316	2.6884	4.16352	1.94494	2.03702	0.946651	4.78504	1.66137	2.71122	4.0028	3.16679	1.23193	3.56149	0.854487	0.550502	4.2487	1.00621	5.19441	4.03162	-2.11555	4.36381	5.41681	1.43971	-0.606685	1.32327	1.93365	-4.13893	-1.53948	1.06009	0.598032	-0.530413	-1.38035	3.37306	-0.910818	4.96652	0.518915	4.34554
HIST1H4H	ENSG00000158406	2.49539	0.701695	23.5989	1.19e-06	-1.03013	-2.43959	-1.24887	-0.642156	-2.02942	-1.02834	-0.321312	2.15287	-2.05674	-1.67543	1.58783	-0.237992	0.123529	0.552452	-0.0291073	3.0889	1.12373	-0.772475	-1.05846	0.0306568	-2.60494	1.03593	-1.52515	0.649776	0.0431367	0.861693	-2.90405	0.644569	-0.08426	0.149559	0.492851	0.717021	0.158241	-1.70597	-2.5813	-2.35732	-0.371162	-3.64084	-3.78245	1.45538	-2.87765	0.868805	1.59008	1.84837
NQO1	ENSG00000181019	2.40156	7.76124	23.5113	1.24e-06	7.18625	4.01501	4.03783	2.37839	8.96484	7.53343	6.5373	8.53597	6.31633	7.80266	7.93117	7.90135	7.74119	6.40505	7.95491	8.2742	4.66716	7.25496	6.5891	8.15333	6.9072	8.39143	7.09973	7.77597	9.26238	8.22285	3.10616	9.10568	7.18025	7.41922	6.72842	7.0805	8.55347	3.40488	2.84497	4.15713	3.921	5.2526	2.5369	7.44154	1.88692	6.26957	8.85912	9.50153
FSIP2	ENSG00000188738	2.57983	2.075	23.4969	1.25e-06	-0.244871	-0.187201	0.433937	0.247285	4.31198	0.278317	0.454256	1.62369	2.64874	1.84562	3.75161	1.82136	2.59524	-1.25128	2.40124	1.33988	-3.23772	2.92796	0.175032	0.944242	-3.34191	4.2484	2.45671	3.85201	2.21478	-0.477109	3.66856	-1.00911	0.132551	1.17083	2.52954	0.771128	2.78643	0.796534	-0.193028	0.57466	-1.31146	-1.48556	-1.46052	0.0550345	-1.5822	1.31626	0.233006	2.09701
KIF18A	ENSG00000121621	1.68387	1.61788	23.4277	1.3e-06	-0.28094	0.318439	0.11791	1.31585	1.2608	1.50945	2.15799	2.00153	1.05369	1.81514	0.581682	1.97364	0.974263	2.65561	1.64676	1.57946	3.59657	1.97214	0.0358691	2.21172	0.801048	2.15186	2.16255	1.9954	1.6384	-0.127166	0.0459091	1.50986	1.50934	1.38009	2.5507	2.10539	1.25497	-2.21293	-1.71456	-1.3958	-2.43345	-4.29291	0.151664	1.47494	1.02924	0.563951	2.18784	1.82098
TACC2	ENSG00000138162	1.30852	5.52878	23.3941	1.32e-06	4.94031	4.72028	4.5444	2.28819	6.48508	5.85451	4.66872	5.81694	4.82479	5.6895	6.02335	5.61541	6.33015	5.22046	5.8124	5.10884	4.5789	4.93797	7.49665	4.57737	5.08854	6.34261	6.05401	5.52226	6.636	6.39422	5.491	4.85312	5.88806	5.49802	5.46721	5.50555	6.37748	7.34075	6.3669	5.30801	4.95837	7.19658	6.21372	4.33944	6.38722	5.10816	5.43174	5.95276
TOP2A	ENSG00000131747	1.5182	5.44767	23.3476	1.35e-06	4.34528	3.8316	3.74081	5.24689	4.97791	5.71454	6.44911	6.10688	5.24289	5.30779	4.77942	6.03448	5.28142	6.4063	5.92906	5.35781	7.18866	4.92264	4.58149	6.24509	3.6084	7.4234	4.71025	5.83721	6.0356	3.71929	1.34388	5.59877	4.90719	4.26366	5.87031	6.40557	5.17493	0.940026	1.67553	1.91439	1.35561	0.230648	4.0693	5.71363	6.26399	4.33051	6.85836	5.95486
IL18RAP	ENSG00000115607	-2.36638	1.39489	23.3006	1.39e-06	0.764008	2.12759	0.84305	4.14221	0.341837	1.13312	-0.918553	-1.85313	-0.306716	0.938105	-1.4307	0.767767	-0.271102	-0.00735665	-0.562231	0.934125	1.05996	1.43449	0.626906	0.437282	1.26295	-0.969972	-0.245038	-0.622477	-1.54183	-0.368174	0.531336	0.141137	0.260875	-0.0992618	-0.606685	-0.60032	-1.21187	-3.00142	0.78245	-0.582882	-0.543629	-1.81487	-2.50234	-1.98449	-0.845229	1.00005	0.613037	-0.914455
ELOVL6	ENSG00000170522	1.49977	4.43381	23.2744	1.4e-06	3.44457	3.53229	3.36842	2.25683	4.97107	5.2259	5.36162	4.97892	3.74357	4.37333	4.44687	4.66234	4.94796	2.61106	4.66727	4.77886	4.2443	4.54407	4.19663	4.74778	3.50358	4.57046	4.98988	5.68411	5.01721	3.88251	4.37883	3.80201	4.41996	3.50676	4.14403	4.61408	5.14535	2.09757	3.81203	3.3533	4.10023	2.76546	4.85366	3.91257	3.9049	3.46104	4.70763	3.76338
HIST2H2BF	ENSG00000203814	2.24289	0.816308	23.2171	1.45e-06	-0.317934	-1.66907	-1.87231	-0.69025	-0.0138216	1.03963	3.03684	3.9662	0.0985405	0.551082	0.425563	-0.284913	2.49872	3.40266	0.749477	1.43008	-1.0501	-1.46908	-1.51302	0.979431	-2.60494	3.97197	0.0320712	1.38306	-0.0866311	-0.127166	-3.19356	-0.585298	0.0161419	0.942558	-1.14555	3.10364	-0.673004	-1.50666	-0.519014	-2.90481	-0.848484	0.72628	-2.68291	3.09509	-0.722373	-0.50721	3.34924	0.325372
PSTPIP2	ENSG00000152229	-1.41573	3.88141	23.1888	1.47e-06	3.0355	4.62587	4.17739	5.92271	4.38145	3.75807	2.89144	2.38464	3.38771	3.66798	3.05339	4.0483	3.12199	5.06144	3.42391	2.67479	4.92271	4.46979	3.71651	2.94869	2.12841	2.03298	2.27926	3.27253	1.83937	2.53346	0.377985	4.25081	2.54968	2.92806	3.08218	1.71242	2.7344	0.307331	1.526	2.21812	0.87997	-0.910444	0.941578	2.78614	0.581781	3.47341	2.36059	3.26058
MMP10	ENSG00000166670	-2.48697	3.82916	23.1663	1.49e-06	3.55355	5.82085	5.22913	-3.11346	3.21023	4.91067	2.14034	3.87116	4.69693	-1.10983	3.33885	1.89689	3.69092	0.623187	2.84376	4.25482	-0.140863	5.61801	-0.00112514	1.39881	2.01564	3.7726	0.676488	4.79551	1.46398	2.57498	2.42768	-1.97434	2.87454	0.0305061	0.688771	1.39394	2.9686	-4.87589	0.588627	-0.129516	-2.61402	-7.10027	-3.78245	2.62475	2.23656	0.738155	3.54103	-0.741123
CCR5	ENSG00000160791	-1.65564	3.36185	23.1445	1.5e-06	3.85511	3.64413	4.50742	4.6493	1.9745	2.77358	1.53075	1.91946	3.23537	2.07732	1.21116	3.61401	2.00471	1.86711	1.93827	1.75725	3.44878	3.82649	3.28859	2.02224	2.01564	0.706621	2.45148	2.14632	1.85712	2.86449	0.531336	0.772893	3.47557	2.71293	2.55907	2.0036	1.8317	-1.2514	1.25605	1.73905	0.638962	-0.111584	-1.46052	1.55983	-0.314715	4.53522	0.383032	2.22792
KRT6A	ENSG00000205420	5.45423	6.46766	23.1451	1.5e-06	2.7529	-1.77216	-1.95248	2.21174	0.105231	1.65052	10.4154	3.63873	8.05996	1.62908	6.27618	5.75677	-0.443055	4.07001	3.00136	8.27512	-2.50076	6.45327	-0.595486	7.26149	2.93731	6.58499	5.98287	8.06956	1.86592	0.0792847	-6.36348	0.503707	8.09489	4.30753	6.22044	1.68449	6.84883	-6.46085	0.798844	-6.60525	-6.52091	-5.51531	-5.00484	4.87855	-6.33708	2.73645	3.83922	4.4698
CERKL	ENSG00000188452	-1.51197	3.73884	23.1019	1.54e-06	3.39399	3.91693	4.0248	6.01746	2.83719	3.01988	2.88085	3.06335	3.21515	3.71552	2.45615	3.30699	2.26159	3.29629	2.85334	3.65435	4.60846	3.80865	2.76826	3.17045	2.12841	1.90986	2.75708	2.65207	2.86373	3.3363	3.0939	2.80076	3.55491	2.83786	3.15028	2.74658	2.55406	3.78351	3.8887	3.8593	5.15284	5.88148	4.98053	1.96452	4.56906	4.03038	1.9197	2.69837
SOSTDC1	ENSG00000171243	3.16017	0.915819	23.0846	1.55e-06	-1.15846	-1.3176	-2.68945	-3.40297	0.777936	-3.4018	-3.3966	1.89104	1.08374	4.33267	-1.33449	0.127141	-0.769556	-3.17728	1.1525	4.45715	-4.08572	0.414403	1.38314	3.8308	-0.678945	-3.20027	0.139987	3.6019	-0.0530786	-0.940081	-4.04155	-0.0628772	1.67974	-2.60176	-2.48115	-3.77025	0.696834	-4.87589	2.95877	0.471566	1.42746	-0.442057	-3.13037	-1.52993	-4.75212	1.18196	3.8457	-3.66169
TOX3	ENSG00000103460	2.08616	3.98231	23.0698	1.56e-06	3.20155	2.14891	1.58002	-0.269113	5.21644	4.36698	1.53075	4.69016	3.31988	4.96785	5.08799	4.90703	4.2859	-2.99671	4.53469	4.65902	-2.70721	4.27378	4.26054	1.57018	2.01564	5.15627	2.65163	4.67765	5.37781	3.85469	4.36529	4.64527	4.2448	3.65751	3.90378	3.26946	4.5222	0.758315	3.64978	3.3358	4.16472	2.08708	4.49832	2.28021	4.87176	3.69742	4.45363	4.88796
ICAM1	ENSG00000090339	-1.45044	6.59379	23.0469	1.58e-06	7.31926	7.76232	7.204	5.56314	5.69998	7.01634	6.57474	5.42051	6.66716	5.42429	6.15348	6.45455	6.20208	7.74034	4.71969	4.88314	7.63324	6.82981	5.6595	4.66644	4.33757	5.41416	5.03775	5.65751	6.20247	5.24974	3.90213	5.49637	4.9411	5.2366	6.55345	5.99723	5.84177	1.54477	4.83755	4.82573	3.40242	2.49032	2.54719	6.38845	2.20595	5.58287	7.11213	5.88162
ERMN	ENSG00000136541	-1.74913	1.13284	23.0046	1.62e-06	1.51857	-0.460962	0.319117	3.82692	0.341837	0.414891	-0.0954308	0.615023	-0.561973	0.9936	0.987442	0.162546	-0.816098	1.08073	-0.596582	0.367541	-1.45345	-0.177317	0.0358691	1.44988	-1.22643	1.84412	-0.350649	-1.51556	0.190478	-0.127166	-2.66304	1.98649	1.20347	0.433862	-0.21526	2.04811	0.317597	-1.33157	-1.81078	-0.23021	-2.27298	-4.77834	-6.5898	1.28852	-0.359803	-0.188528	0.418221	3.1178
SMAP2	ENSG00000084070	-1.40022	6.48645	22.9824	1.63e-06	6.27034	6.02153	6.53237	8.92018	6.41659	5.99188	5.50814	4.95337	5.89693	6.2293	5.53508	6.30909	5.55609	6.37154	5.41397	5.8224	7.08308	6.90251	6.56082	5.65628	5.28623	4.56741	5.25434	5.00486	6.01053	5.65258	6.08747	5.78658	5.40817	5.51545	5.40353	5.19265	5.2565	7.33893	5.75986	5.99861	6.32947	6.40815	6.85301	5.18803	6.43709	6.30347	4.70585	5.32171
KLRD1	ENSG00000134539	-2.71515	2.7021	22.9524	1.66e-06	1.22906	0.730337	1.81608	6.12863	1.35991	1.27319	0.537512	1.62369	1.53911	1.02944	0.452784	1.94343	0.351196	0.767577	0.854927	1.28293	3.5538	2.37684	1.06301	2.24102	1.13922	-0.596928	-0.87307	-0.495098	0.663849	1.06963	2.18726	0.0762855	2.34291	0.433862	1.05134	2.3795	-0.171606	-3.29093	0.0994231	2.18591	-0.498541	-1.16953	-1.09795	0.40017	-0.0333018	1.5678	-0.0260811	1.55886
LY9	ENSG00000122224	-2.57008	2.37506	22.9295	1.68e-06	0.866491	1.15243	1.93226	5.68714	0.864872	0.414891	-0.589245	1.37953	1.11319	2.02501	-0.059864	1.5743	0.195679	0.943734	0.735737	0.539494	1.87312	2.31318	0.552267	0.670481	0.282581	-0.36155	1.92677	-0.0449321	2.44356	0.536967	-0.432744	0.427758	2.52007	0.361712	-0.273558	0.341263	-0.225545	-4.13893	-1.31121	-0.496725	-0.688019	-0.991744	-2.88936	1.11237	-2.87765	2.96396	-2.04993	1.59165
LPL	ENSG00000175445	-2.49166	5.18152	22.8906	1.71e-06	7.59961	2.57361	3.87025	2.84707	4.15869	1.99363	3.84453	3.08861	3.35111	3.41373	4.96457	3.8179	3.42184	2.38547	2.758	2.62218	3.83671	3.46898	4.6768	2.40529	3.44382	3.36256	1.94176	2.32957	4.33449	3.17465	3.64074	2.70748	3.07115	3.48429	3.13356	2.85076	2.31524	9.28941	5.22112	5.58735	3.24893	0.836369	1.65337	1.879	3.45571	4.22346	2.84731	4.49168
TOB1	ENSG00000141232	1.53524	6.49098	22.8857	1.72e-06	5.68002	5.27829	5.5953	3.58066	7.29711	5.93013	5.56877	7.84928	6.65469	7.68133	7.0734	6.17113	6.22165	5.74971	7.29407	6.53264	3.84146	7.80824	6.52914	6.87498	5.3643	8.27004	6.96682	7.38918	6.64401	7.64336	5.98165	6.39219	6.48313	6.27086	6.84602	7.07446	6.71675	4.42255	5.01467	6.09801	5.79169	6.00384	5.71312	7.31869	6.11799	6.32212	7.48106	6.74603
CCNE1	ENSG00000105173	1.32446	2.3427	22.8424	1.76e-06	1.44319	1.47857	0.732019	1.63168	2.09448	4.69862	3.26975	2.92298	2.10588	2.24677	1.98278	2.89294	2.59968	1.74555	1.83251	5.01868	5.05434	1.78668	1.13297	2.46858	2.76661	3.57198	2.37071	2.4715	1.69873	1.73921	2.3054	2.56703	2.1901	2.58146	2.27881	4.63246	3.27817	2.99653	1.23211	1.51887	-0.906199	1.48093	-0.659066	2.63783	-0.108264	1.04496	2.49026	2.24863
DEPDC1B	ENSG00000035499	1.60842	1.91807	22.8354	1.76e-06	0.746196	-0.22327	0.156642	1.84917	2.24468	2.04265	2.82671	2.50208	1.05369	1.24296	0.0863567	2.31782	1.99126	2.53971	1.67584	1.74324	2.42207	1.76569	1.24779	2.6323	0.43068	2.56077	2.08366	1.89043	4.87847	1.38185	-0.871629	2.51904	1.60916	1.60509	2.49504	1.72161	1.96409	-2.37339	-1.31121	-1.3958	-1.66293	-3.93034	-0.399979	1.76444	1.62292	0.953694	2.66889	2.70838
CD1D	ENSG00000158473	-1.86419	2.74733	22.825	1.77e-06	2.65607	2.62523	2.82362	5.32079	1.91869	2.36035	1.2139	0.839896	2.40864	1.67507	1.22702	2.78633	1.57959	1.56329	1.27155	2.11361	2.08019	2.68136	2.70076	1.88052	1.89331	0.482995	1.27038	1.60782	1.68885	1.96421	1.78118	2.22206	2.92707	2.37704	1.26096	1.12976	0.899413	-0.232035	1.73638	1.28349	0.165592	-0.530413	0.0966972	0.695247	0.404384	3.45689	0.58234	1.21044
CD8A	ENSG00000153563	-1.97884	4.03027	22.7204	1.87e-06	3.49076	3.32626	4.80964	6.72158	3.62319	3.4708	1.2139	2.61936	3.58449	3.32277	1.09502	3.6781	1.58855	1.48188	3.03821	2.97365	4.65102	4.96928	3.27318	3.32891	3.34459	1.38006	3.28368	2.54251	2.73039	2.90846	1.4503	1.47255	3.74429	3.1079	1.67728	2.09128	1.50729	1.99447	1.71926	2.43092	1.29287	1.11405	0.178381	1.81137	-0.722373	4.58454	0.550976	1.90164
CKS2	ENSG00000123975	1.38059	3.81085	22.7091	1.88e-06	3.22102	2.28352	1.69631	3.37109	3.96173	4.26998	4.51286	4.15138	3.59497	3.38289	2.34431	3.57019	3.48798	4.57894	4.3132	3.8598	6.47518	3.40934	2.93421	4.48244	3.15528	5.31087	4.66468	3.71161	3.67515	4.14853	1.72928	4.83608	3.35853	3.8456	4.30706	5.11632	4.172	2.01893	1.62126	1.20853	0.773712	2.22391	2.45732	3.68373	3.40943	3.30823	5.68116	3.95197
SLC44A4	ENSG00000204385	1.80504	7.87934	22.7061	1.89e-06	6.94337	6.93174	6.04123	0.861735	8.49785	7.8172	6.44956	7.79061	7.22129	8.44107	7.89441	8.29629	9.47511	1.03995	8.03886	7.69641	0.792023	7.67038	7.46012	6.22415	7.69906	8.37836	7.69188	8.7808	8.76618	8.49291	7.65219	6.42389	7.31092	8.10358	7.36456	8.13466	7.93927	1.6319	4.13618	1.93778	4.56589	6.79805	5.43983	8.13238	1.89654	6.56118	9.04393	8.88627
NMU	ENSG00000109255	3.6406	3.1228	22.6799	1.91e-06	1.60015	-3.7197	-7.08176	-4.25097	4.30578	4.69958	6.3223	2.91594	2.27173	4.45303	2.05561	2.34889	5.34427	2.7021	2.40992	2.33522	0.487169	-1.28267	1.1833	4.05354	2.60451	4.2382	4.49976	5.11129	2.90699	2.48346	-6.36348	0.453521	2.31362	3.56683	2.79364	4.53939	3.67584	-3.6535	-6.66876	-2.35732	-4.93595	-4.29291	-2.88936	3.97229	0.901322	1.30708	4.63283	3.22966
AFF3	ENSG00000144218	-2.38025	2.69982	22.6479	1.95e-06	1.12264	0.873829	2.01363	6.02679	1.85216	1.53537	0.807272	3.54605	1.08374	1.46862	0.788133	1.91257	1.58855	1.7264	1.71838	1.90296	0.976055	1.75509	3.32268	1.54691	-0.171985	-0.36155	1.73359	1.2439	1.88336	0.839151	6.32892	0.852511	2.48546	0.840075	-0.00310656	0.9381	1.06583	-1.1033	5.1566	4.93827	0.736479	-1.37235	4.10107	0.203133	5.54594	3.02408	-1.31296	0.0701152
CD27	ENSG00000139193	-2.50198	3.01926	22.608	1.99e-06	1.71449	1.56571	1.75429	6.37748	2.23165	1.43797	-0.137866	1.77137	2.06126	2.73871	0.722545	2.06535	0.433073	2.95337	0.842159	1.59514	3.36219	3.14258	1.98475	1.61562	0.627717	-0.0805302	2.23127	0.410438	2.48982	1.62525	-0.748772	1.97764	3.07407	1.0838	0.594134	0.455823	0.725545	-2.21293	0.125655	0.108996	-1.02906	-0.332084	-1.38035	1.19726	-2.24962	3.41687	-0.747365	2.48806
WFS1	ENSG00000109501	1.44111	6.33556	22.6041	1.99e-06	5.82015	4.76354	4.81343	5.11667	7.22294	5.52651	6.4119	6.03562	5.04129	6.32345	7.22615	5.25796	6.95306	4.62878	5.76118	6.12951	5.4288	5.09868	7.35768	6.18324	5.35737	6.96377	5.63011	5.94364	7.28134	6.4986	5.41254	5.91788	6.12291	6.48623	5.81805	6.65976	6.90815	7.92022	7.56658	7.05842	8.1965	8.27996	9.0106	6.2309	7.56199	5.21765	4.78381	5.77205
CARD9	ENSG00000187796	-1.44284	2.78921	22.5125	2.09e-06	3.35339	3.60609	3.19785	3.73203	1.87747	2.09587	2.02966	1.51611	1.83256	2.11951	2.7801	2.86903	1.76492	4.16316	1.262	2.8153	3.69957	2.65308	2.36508	2.4436	3.16588	1.28417	1.19732	1.37196	1.47552	3.09126	0.893906	4.29245	2.10146	3.79627	1.71524	2.9635	2.59743	1.49915	2.18611	2.6403	0.467776	0.700631	0.0966972	2.59377	1.22516	2.4328	0.151706	3.23659
SLC6A8	ENSG00000130821	1.91551	6.369	22.4712	2.13e-06	5.90688	4.2698	3.44278	3.40009	6.20378	8.41805	8.34119	5.33736	4.20322	4.8387	5.90823	5.46666	6.59065	7.21639	7.25622	5.58291	6.87761	5.65057	7.1896	5.27062	5.7727	7.83986	4.25321	6.90818	6.5362	6.51425	11.0044	7.47146	5.96269	7.8282	5.49039	6.98428	6.30413	5.1644	5.69783	4.62537	3.70671	6.37458	4.2423	5.53062	8.05905	3.88819	8.91176	6.92636
TRIP13	ENSG00000071539	1.31887	2.53246	22.4194	2.19e-06	1.72362	1.69695	0.912591	1.62186	2.05065	2.46744	3.77476	3.25957	2.4322	2.33535	1.94494	3.28908	2.58184	4.17851	2.2305	2.41691	5.94798	2.10339	2.20376	3.86883	1.70248	3.65484	2.74431	2.36918	3.07573	1.35031	3.94144	2.95752	2.16298	2.24957	3.09375	3.28504	3.36513	-0.483574	-0.738024	4.59993	-0.906199	-1.74272	3.63781	2.76246	3.49105	1.51291	4.36172	4.04172
CX3CR1	ENSG00000168329	-2.18947	2.79701	22.4192	2.19e-06	0.992708	4.18805	4.21458	4.33325	1.00926	1.51814	-0.181587	0.779142	1.79671	-1.67543	1.37665	2.7402	1.47717	0.493257	1.73228	0.292579	-0.85306	1.64448	-0.337174	-0.751752	1.70248	-1.22828	0.240388	3.27551	-0.192241	2.69282	2.90564	-0.585298	1.68738	2.31471	1.08653	-0.101867	1.29383	0.940026	2.19233	3.39334	0.913719	0.47716	-0.286023	-0.200223	2.10171	3.2155	-1.70889	0.245202
HIST3H2A	ENSG00000181218	2.90878	4.05198	22.4156	2.2e-06	2.43487	1.10957	0.719137	1.47696	3.72431	3.14579	1.58395	3.16776	2.20493	1.60553	3.41002	1.68801	3.39144	5.29818	2.30217	3.34685	1.6745	1.35242	1.51999	5.09123	3.39054	3.235	3.92394	2.85699	3.39424	3.00275	2.97859	3.80452	2.39977	3.12616	2.29896	4.20622	4.05809	-0.483574	3.11424	2.82729	4.34405	-1.97099	-2.34188	2.82477	4.10275	2.47033	3.78296	3.79657
EOMES	ENSG00000163508	-2.79635	1.84997	22.404	2.21e-06	0.403964	1.124	2.26918	5.04411	0.412804	-0.594447	-3.88203	-1.11616	0.156256	0.975338	-1.64483	1.1756	-1.01892	-0.072945	-0.401766	-0.726786	1.88237	1.28027	0.552267	-0.537627	-0.839409	-1.01807	1.44886	-1.15299	0.162189	0.190316	-0.635561	-0.435921	1.57665	0.568163	-0.498432	-1.22005	-1.1069	-6.46085	-0.738024	-0.99054	-0.45482	-2.05587	-2.50234	-1.18479	-3.52973	2.4867	-2.49739	-0.586401
FAM83E	ENSG00000105523	2.42039	5.39756	22.3499	2.27e-06	4.73326	2.66524	0.679789	-2.87245	6.495	5.11712	5.53456	5.07208	3.55261	5.7062	6.37465	6.33429	6.49381	4.04961	5.36237	4.32703	2.42207	4.74104	4.65913	4.40691	3.72059	6.80309	5.33532	5.74183	6.12305	6.10697	6.92495	3.49908	5.58664	5.90471	5.07161	6.21986	5.32846	-3.6535	0.45018	0.633155	0.577123	4.83821	-3.13037	6.03438	6.27094	3.91415	5.77916	5.77977
RGL4	ENSG00000159496	-1.50148	0.802129	22.2257	2.42e-06	0.381064	1.3247	1.16141	2.84285	-0.444456	0.606372	-1.07467	-0.550563	-0.306716	0.12366	-0.138936	0.503583	-0.406986	-0.263993	-0.285121	0.253585	-0.34156	0.493115	0.301944	-0.038056	-0.678945	-0.300796	0.215935	-0.416026	-0.768102	-0.594945	-1.00593	-0.258134	0.58893	0.610288	-0.896191	0.190584	-0.225545	-2.37339	0.0994231	-0.415425	-1.39163	0.212614	-0.861883	-0.364342	-0.845229	0.830837	-0.175459	0.351135
ESPN	ENSG00000187017	2.60287	3.7182	22.2111	2.44e-06	2.54198	1.40959	0.352866	-0.464369	3.15265	3.31992	5.65286	3.82307	1.14204	-0.342003	3.22899	4.05656	1.90062	3.7078	2.83412	1.67109	-2.32019	1.71186	2.56181	1.95312	2.40404	1.73229	3.18949	3.03639	2.41986	3.97846	6.23945	4.23975	5.20314	4.04113	5.34297	4.30428	-0.673004	0.225647	-1.91387	-1.47597	-2.61402	3.47999	-0.612523	4.48763	-1.5822	0.804959	3.2106	-0.319296
BLK	ENSG00000136573	-4.66395	4.08822	22.1858	2.47e-06	0.746196	-1.10079	-2.03737	7.95635	0.704407	-3.16079	-3.03403	1.00817	-0.471775	1.95218	0.556807	1.5611	-1.13213	3.22984	-0.0291073	0.831945	0.731902	1.18864	-0.290632	1.93531	-1.01998	-3.73078	2.6147	0.789783	2.63068	-1.29155	-1.2342	1.61634	2.81655	-1.98509	-2.62554	-3.11817	-0.119612	-0.679494	-2.96832	0.240241	-0.111518	-2.05587	-3.13037	0.940099	-4.75212	2.98716	-3.14946	0.496741
AIF1L	ENSG00000126878	-2.16215	4.68753	22.1829	2.48e-06	4.01426	3.0895	2.8475	7.91714	2.93687	1.77176	1.4181	3.07603	2.88897	5.53597	2.92321	2.33344	2.07015	4.1832	3.6199	3.24615	4.20614	3.52625	3.35231	3.35594	4.01857	2.43245	2.49786	2.52257	3.66259	2.6546	-2.11555	3.0617	2.87454	2.37093	3.98062	1.73074	3.38101	6.49607	3.10108	4.98393	3.05463	2.74679	3.56375	3.75347	3.09963	5.23834	1.16212	2.63686
RNF166	ENSG00000158717	-1.1818	4.67653	22.0915	2.6e-06	4.79952	5.04518	4.72035	6.41063	3.65525	4.06728	4.35351	3.93173	4.29921	4.06981	4.38639	4.87871	3.98023	4.81102	3.64768	3.29977	5.05843	4.58807	4.72573	4.18747	4.25055	3.95649	3.4864	3.35092	3.84716	4.57583	4.10921	4.25081	4.28937	4.45497	4.19866	4.22249	3.4536	4.56498	4.48162	4.45477	3.8044	4.47101	3.88289	3.97056	3.63302	4.38502	3.39853	4.14659
CD3E	ENSG00000198851	-1.79621	4.44101	22.0844	2.61e-06	4.24738	4.52891	4.78281	6.88282	4.89359	3.9819	1.96095	3.37184	3.89957	3.89139	2.67998	4.40309	2.755	3.74476	3.2219	3.74851	4.85503	5.40638	4.18844	3.99885	3.45251	2.28169	4.12611	2.50744	3.77427	3.76485	2.14034	2.91179	4.60262	3.46433	2.54649	2.92424	2.47172	-1.33157	2.14822	2.40318	1.70309	2.23735	-1.3044	1.91525	0.00276743	5.20224	1.67981	2.36068
PLCD3	ENSG00000161714	1.57468	6.11558	22.0428	2.67e-06	5.83234	4.50293	4.34398	1.58192	6.93699	6.06821	7.1438	6.20613	6.04273	5.68388	6.43604	5.73194	6.0045	5.93663	5.68503	5.92057	4.16694	4.79253	6.12091	6.39678	5.47507	7.48455	7.64456	5.79421	7.87596	7.58019	2.69991	5.23836	6.18993	6.28393	5.76971	6.27863	6.43103	3.47431	2.36741	3.86337	2.24396	0.24846	0.72308	5.95302	3.61857	5.49961	5.07316	7.16747
CDC42BPA	ENSG00000143776	1.17744	6.77276	22.0014	2.72e-06	6.1129	5.81974	6.30773	4.61384	6.9685	7.08357	7.04915	6.82706	6.0225	7.47198	7.5314	7.22019	7.86229	5.55494	6.46652	6.81844	4.74146	6.43012	6.8084	6.7067	5.28623	7.94698	6.81559	6.96121	7.33519	6.85767	5.09441	6.26702	7.01472	6.7533	6.29817	7.06253	7.27491	6.96055	6.09258	6.1062	6.96957	7.41093	8.32248	7.22216	6.7419	6.59555	6.97003	6.11944
GJB5	ENSG00000189280	3.80154	2.99679	21.9851	2.75e-06	1.25448	-4.20512	-3.38132	-2.48543	4.69079	-1.02834	3.73415	3.42734	3.25532	4.242	2.84831	1.74751	-1.53738	3.75739	0.0618012	4.22992	-2.70721	2.63583	-1.51302	5.51203	2.50776	0.154573	3.3554	-0.269805	4.17905	3.3523	-6.36348	-1.50868	1.9319	2.08006	3.92985	1.04445	3.85706	-4.13893	-4.34683	-5.02029	-2.61402	-4.29291	-6.5898	1.87164	-3.52973	2.9581	2.80805	3.6641
PLIN2	ENSG00000147872	-1.93848	6.59377	21.8413	2.96e-06	8.71531	5.32118	5.83019	5.4773	5.18131	5.94954	5.22283	4.77817	5.51932	5.28758	5.04838	5.50466	4.83578	5.18525	4.57768	5.10747	6.63555	5.98837	5.53258	6.28783	5.35737	5.37046	5.03426	5.1451	5.44686	5.40553	3.11428	6.88379	6.43746	5.47968	6.98694	5.89179	5.06056	3.31887	3.58745	4.49081	4.17693	1.72945	1.73663	5.68452	3.31934	6.10269	6.83047	6.87373
CSF2RB	ENSG00000100368	-1.55377	4.52558	21.8228	2.99e-06	4.95783	4.59772	4.60255	6.57383	3.19353	4.32178	3.23276	3.23151	4.04034	3.27877	4.11965	4.97395	3.09394	3.45402	3.02979	3.44097	5.02541	4.82839	4.68992	3.01802	2.40404	2.16807	4.09795	2.94199	4.52426	3.32011	1.28757	2.61348	4.19077	3.63982	3.91035	2.98273	3.30219	-0.232035	3.32983	2.65919	3.13552	1.78543	0.421424	3.31183	1.45082	5.30967	2.69064	3.15118
PIP5K1B	ENSG00000107242	2.16321	3.59458	21.8227	2.99e-06	1.31615	1.62777	2.14946	2.77362	4.88217	3.59101	-0.321312	4.10881	2.42047	4.55185	4.09394	3.22981	5.03903	-0.425961	4.53865	2.46037	-0.17883	2.30593	3.99536	1.52326	2.63537	5.26828	2.81928	4.25376	4.71038	4.34332	6.17737	0.141137	5.08096	3.70202	0.673423	2.87567	3.74758	6.22017	1.18299	4.33065	5.15284	2.32809	4.5845	2.26343	7.29852	2.53866	3.64495	3.8918
FAM26F	ENSG00000188820	-1.83486	2.98768	21.823	2.99e-06	2.05552	2.54173	3.34135	5.75494	2.13702	3.55345	2.52056	1.08547	1.19808	0.338928	-0.266315	3.51476	1.54318	2.11304	1.29984	2.11361	4.66314	3.07595	2.01286	1.44988	1.48252	-0.0303445	0.52548	1.57916	1.48697	3.27463	0.236431	1.24067	1.9319	1.87073	1.45296	1.61716	1.28421	-0.121003	1.93487	1.53941	-0.688019	0.871275	-1.16354	0.954106	1.24035	2.37241	0.486125	0.690828
SLC22A18AS	ENSG00000254827	2.13433	1.97509	21.7749	3.07e-06	0.728162	0.391812	0.319117	-1.92904	2.81115	1.76447	1.2139	2.26789	-1.60928	2.70586	2.65676	2.03224	2.37987	0.581164	1.8581	1.71481	-0.792939	0.832808	0.626906	0.535129	1.44817	2.90825	2.71408	2.58157	2.87684	2.71155	-1.60859	2.84523	2.56634	2.17434	3.31264	3.01672	2.84974	-1.50666	-1.17691	0.21493	-1.56671	-1.74272	-1.54541	1.38474	-2.63664	0.329939	0.518915	2.07399
EVI2B	ENSG00000185862	-1.77626	4.87848	21.723	3.15e-06	4.78433	4.60159	5.26059	7.37301	4.08817	3.29738	3.13812	3.35112	3.78533	3.3898	3.92685	4.64758	3.10959	3.85761	2.88791	3.21605	4.6685	4.50504	4.34219	3.66238	2.40404	2.29158	3.12529	2.81254	4.03438	3.45595	1.94486	2.77545	4.51846	3.91446	3.56011	3.03895	2.65453	-0.57821	2.16096	2.24337	1.39198	1.33852	0.570068	3.0599	2.01606	4.97162	2.23794	3.36858
AJAP1	ENSG00000196581	-2.17402	2.59679	21.6981	3.19e-06	1.16347	4.26655	4.41459	1.78025	1.52917	3.35914	-3.03403	-0.402464	1.95144	-1.92697	1.31865	2.80605	2.21027	0.191952	2.51823	-1.68831	1.3539	2.27656	-0.435022	-2.22568	2.21268	-0.52567	-1.70023	3.89722	-0.387498	1.39736	0.912643	0.622027	-0.728929	2.41913	0.94031	-0.694957	1.93979	2.8543	1.71926	1.69396	0.87997	-1.74272	2.33204	1.08717	1.0638	1.73473	2.10388	-0.538306
PRSS3	ENSG00000010438	2.8827	6.53991	21.6439	3.28e-06	4.89152	4.24361	3.82137	-2.87245	6.79837	6.27752	5.12752	4.89909	8.0481	4.47757	2.85342	4.92969	7.58023	-1.79877	6.32601	6.94621	2.50823	5.84317	5.45019	7.02725	12.371	6.7758	5.79136	6.16512	6.6887	6.76691	-0.432744	5.87324	5.23279	8.85243	3.59719	5.92647	6.33822	-4.13893	1.51611	1.19565	5.07854	-3.64084	4.23277	5.47281	0.674145	7.14287	6.40485	6.07181
SLFN12L	ENSG00000205045	-1.67421	1.02397	21.6373	3.29e-06	0.285644	0.187195	1.11299	3.77251	0.317384	-0.0410549	-0.0954308	-0.0875911	-0.306716	0.526207	-0.673973	1.30798	-0.816098	-0.0954876	-0.177206	0.129849	0.333818	1.12415	0.0719383	-0.351214	0.202411	-0.792185	-0.0545165	0.29767	-0.473654	0.61865	-0.0597011	-1.61177	0.909227	0.149559	-1.14555	-0.0698054	-1.1069	-3.6535	-1.2425	-0.722606	-1.02906	-1.74272	-5.00484	-0.906491	-2.43019	1.57548	-4.37186	-0.446676
LIPH	ENSG00000163898	1.90181	6.32273	21.6232	3.32e-06	5.16724	5.0155	5.19058	-1.71491	7.03538	7.06645	6.55323	7.32861	5.5055	5.90261	6.60973	5.72752	6.52681	3.70455	5.79055	6.93432	-2.15972	5.78896	5.25025	5.80835	5.34809	7.46185	7.14394	6.65651	7.97762	7.02586	-4.04155	3.86096	5.46256	6.35611	6.6029	7.33538	6.99786	4.44829	1.4759	1.0168	4.57119	2.91793	0.352711	7.91184	-3.52973	5.57141	6.65858	6.04147
AKAP1	ENSG00000121057	1.0411	6.09823	21.581	3.39e-06	5.49243	5.31097	5.41734	4.95312	7.38025	5.60306	5.55385	6.10842	6.17949	6.87409	5.90145	6.4985	6.86477	6.1469	6.26813	6.39384	4.73126	6.02249	6.84827	5.93138	5.77443	6.22325	6.29631	7.04723	6.56855	6.28222	6.80566	6.14386	6.49677	5.48959	6.18164	5.44511	6.60409	6.12903	5.88894	6.0993	5.52928	6.92565	6.05923	6.21354	6.06513	5.4986	6.66134	6.89742
STARD10	ENSG00000214530	1.50591	6.98224	21.5561	3.44e-06	5.96867	6.35311	5.70389	3.89777	7.96081	7.10968	6.05608	6.40646	6.6339	6.70048	6.88484	6.9497	7.28667	6.89838	6.54961	6.60655	4.81696	6.62913	6.01431	6.40973	8.40418	7.76679	6.73722	6.70761	7.70756	7.77073	7.74463	6.67175	6.12044	7.77971	6.2853	7.96767	6.77906	7.99787	6.75107	6.90539	6.26148	7.42593	6.2957	6.33894	6.95826	6.10468	7.13775	7.13145
TTLL12	ENSG00000100304	1.32977	6.46787	21.5063	3.53e-06	5.65875	5.82747	5.15096	4.62371	7.42403	5.9758	6.2791	6.40206	6.14249	6.4186	6.53767	5.5463	6.2698	5.90788	6.75364	7.15172	6.61107	6.29109	5.48154	6.72948	6.17969	7.21896	5.94757	6.21992	7.43702	7.3243	4.81705	6.92925	5.98416	5.62224	6.47926	6.33473	7.55037	6.97208	5.26013	4.76053	4.63707	5.31309	5.21956	6.16544	5.19284	5.65527	6.77046	7.21953
PILRA	ENSG00000085514	-1.44846	3.7326	21.4987	3.54e-06	5.01844	3.44593	4.48762	3.92396	2.80677	2.89198	2.85944	2.54832	2.78304	2.11951	3.75434	3.97427	2.88434	1.90167	1.60958	1.28293	3.88122	2.84035	3.80221	2.18182	2.65056	2.45464	1.18477	1.95134	2.54015	3.25348	2.42115	1.45989	2.52434	3.47006	3.21796	3.17896	2.08535	2.1052	2.38923	1.4446	0.717496	1.53998	0.828049	2.52975	1.79734	3.17567	1.3378	3.25376
MNDA	ENSG00000163563	-1.56436	4.04841	21.4905	3.56e-06	4.90663	4.44377	4.75783	5.00972	2.45545	2.71808	2.95339	2.92998	3.04225	1.66371	4.2201	4.79869	3.10335	2.91159	2.0755	1.67109	4.5312	3.44608	3.0427	1.54691	2.50776	1.76818	1.15935	2.70609	1.98376	3.49612	0.949401	1.40813	2.94946	3.19005	3.24417	2.32628	2.44175	-0.0514625	1.51611	2.25584	1.20019	0.521783	0.0395533	1.81904	2.15076	4.30072	0.486125	2.99652
SNX22	ENSG00000157734	-1.9067	2.53066	21.4787	3.58e-06	1.34009	2.23782	1.46127	5.53726	0.830724	0.859865	0.616224	0.809839	1.66374	1.44227	0.425563	1.38494	0.932644	2.07822	2.36153	1.70038	2.54364	1.42113	-0.039093	1.17425	2.47401	0.887193	1.49023	1.42662	1.83937	1.54395	1.72928	3.22018	2.07843	1.80876	0.718986	1.80178	0.794919	2.70656	2.25902	4.90996	1.66397	2.34475	2.40172	1.31047	1.83784	1.67169	2.00318	1.23832
PPP1R36	ENSG00000165807	1.57427	2.0129	21.4747	3.59e-06	0.930979	1.34947	0.769987	-2.04933	4.11856	2.17494	1.19692	1.58871	2.3847	1.4555	2.09933	1.6068	3.20007	-1.20153	2.26917	2.4257	-1.36325	1.20432	1.60861	3.50827	3.49519	2.94635	3.66185	3.03639	1.68885	3.15196	2.53436	2.33031	2.59503	2.6787	1.47968	0.1089	3.15429	2.8945	2.33405	3.26973	1.61352	4.28398	0.844825	1.86424	3.00943	1.70005	1.28159	3.20868
TPD52	ENSG00000076554	1.18951	6.42093	21.4397	3.65e-06	5.12393	5.64506	5.58646	6.04893	6.46678	7.18632	5.72863	6.49235	5.8052	5.97448	6.13364	6.55226	6.31639	5.52431	7.22736	6.55687	3.91315	6.02911	5.86234	5.68854	6.14526	7.27445	6.69527	7.3957	7.85139	6.23282	6.81783	6.93097	6.44396	6.1881	4.51831	5.86612	6.24183	8.09751	6.06447	7.18459	8.93066	8.40904	9.48653	5.85378	6.95222	6.12444	7.37003	6.31743
JAML	ENSG00000160593	-1.41197	4.81287	21.439	3.65e-06	5.65696	5.02993	5.06449	6.1112	4.72721	5.11497	3.21179	3.23716	4.37105	3.7562	4.72045	5.1502	3.61182	3.72238	3.17939	3.78657	4.15555	5.25272	5.25025	3.84518	4.00091	3.31482	3.37762	2.83291	3.34476	4.16901	2.62236	3.24252	4.16777	4.55542	3.93147	3.32176	3.149	0.481661	3.56845	3.24181	1.84103	1.55437	0.758925	1.9783	1.38402	5.77382	1.12	2.7954
KLK6	ENSG00000167755	3.18734	5.45979	21.427	3.68e-06	4.30478	-1.57285	-1.72421	0.989349	3.3614	4.35126	8.28432	5.5681	6.60115	4.91014	6.64851	4.98203	-3.0464	-2.56061	3.7366	7.4849	-4.82269	6.74289	4.58306	7.37568	2.69518	3.88147	4.10629	3.29913	7.19997	4.37501	-6.36348	4.31194	7.45469	6.28434	6.41381	7.83979	6.39239	-6.46085	-1.05405	-3.79789	-4.19898	-7.10027	-6.5898	9.72272	-6.33708	5.83544	7.18832	8.49236
C1QA	ENSG00000173372	-1.30387	7.92768	21.3966	3.73e-06	9.0573	7.67208	8.20519	8.86027	7.32229	6.74367	7.56908	6.57621	7.17448	5.75987	7.44083	8.12627	6.43385	6.53547	6.02609	6.20619	10.1282	7.5593	7.57041	6.31735	7.28775	6.57211	5.12406	5.99382	7.02717	8.0768	6.01129	5.91092	6.90667	7.60988	7.49347	6.93822	5.96729	6.71079	6.105	6.35783	3.4492	5.6565	3.54334	5.96647	5.25304	6.86968	4.84165	6.57347
PLCG2	ENSG00000197943	-1.48631	5.45496	21.3836	3.76e-06	5.13424	4.84527	5.15036	8.0781	4.66437	4.7521	4.08029	4.94129	4.9195	4.4953	4.72185	4.86467	3.86511	4.40618	4.87348	3.96614	4.72614	5.49351	5.10114	3.87819	3.85776	4.69967	4.25921	4.75763	5.19877	4.61451	3.75156	4.96033	5.42995	4.11248	4.55646	3.92324	3.70497	2.11279	3.49489	3.81366	4.19934	2.39359	5.62056	4.37241	1.91558	5.70596	3.02332	3.95197
MMP1	ENSG00000196611	3.98513	8.4081	21.3285	3.87e-06	6.10985	4.52075	3.62646	0.247285	8.69313	12.1882	7.27923	7.68849	5.37789	2.98221	4.63241	7.63084	10.2403	3.2253	8.602	7.63824	8.14856	6.37619	5.3952	6.85439	8.69918	6.46902	4.37279	6.60619	5.66101	6.77658	2.15615	4.91701	6.53323	3.9518	4.77174	9.74909	5.09053	-4.87589	1.46567	-2.08169	4.42527	-1.26738	-0.70716	5.72338	0.901322	4.08919	8.12092	2.07399
S1PR5	ENSG00000180739	-1.92758	1.49814	21.3141	3.9e-06	1.95831	1.61761	0.465132	3.96723	0.188487	0.952547	1.37347	0.170721	1.47252	0.526207	-0.616257	0.779217	-0.17698	4.66695	0.789929	0.506704	1.40613	1.29499	-0.653202	1.93531	0.906018	-0.596928	0.356798	0.721477	1.80319	1.83346	1.99846	0.552205	-0.00831118	0.925976	0.544381	0.771128	0.115492	-0.732933	-0.439943	1.34312	1.644	-1.37235	-0.0820086	0.897243	-0.108264	1.18196	-0.599266	-0.796618
SCNN1G	ENSG00000166828	-3.04583	3.41242	21.309	3.91e-06	0.977522	5.62174	5.21888	-2.18058	-0.670337	3.87939	-3.03403	-2.59009	1.51725	-0.537923	0.120708	2.57594	2.40037	-0.0954876	3.09312	-3.61431	-3.60029	3.77228	-1.74435	-2.22568	-1.46744	-1.34612	-0.245038	3.03639	-4.17409	0.792981	1.90798	-0.694233	-3.70875	0.285763	-1.51592	-3.40768	1.88993	1.32705	2.64185	-2.69836	4.07621	-4.29291	5.44534	2.09667	-1.05168	-0.413088	1.69423	-4.88408
PLA2G16	ENSG00000176485	1.38856	6.83593	21.2751	3.98e-06	6.65025	5.47048	5.11145	3.59076	6.54291	6.97255	7.15318	5.99612	6.51484	7.22966	6.71466	5.96662	6.93517	5.78214	5.78639	6.96745	4.0912	5.6641	6.15389	8.32025	7.00497	5.85146	8.7122	7.34854	7.31846	6.21378	4.94429	6.57016	5.61543	6.56096	7.91896	6.91463	7.09767	6.65207	5.2445	5.11114	5.5886	2.92349	5.43152	8.07635	5.38017	6.31526	7.1091	7.85703
LILRB3	ENSG00000204577	-1.60537	2.36314	21.2589	4.01e-06	3.38539	2.75604	3.22088	2.75578	1.43001	1.80054	1.93047	1.55287	1.44961	0.15645	1.67132	3.22981	1.84935	1.13015	0.749477	0.934125	2.64492	2.24658	3.029	0.332312	1.26295	0.82039	-0.350649	0.320939	0.852706	1.26832	0.0794617	1.26997	0.947873	2.59201	1.75952	2.0554	0.51142	-0.271029	1.35914	1.37774	1.67385	-1.74272	2.3673	0.591535	0.483096	1.76189	1.3741	1.62371
S100A6	ENSG00000197956	1.85226	11.1974	21.2413	4.05e-06	10.707	9.39741	8.97794	6.52629	12.2775	11.5214	12.2557	11.3904	10.6221	10.6433	11.4065	10.6046	12.725	10.0871	11.7981	11.2087	9.75386	10.3205	9.58396	11.8516	11.0799	11.8887	11.5669	11.6365	12.4834	12.2764	9.30105	10.9214	10.9423	11.2253	11.2075	12.1232	12.0568	9.74305	7.57076	8.07725	5.89984	7.95946	6.12509	11.9196	7.4792	9.79265	11.6055	11.167
GALNT5	ENSG00000136542	2.58203	5.61332	21.238	4.06e-06	4.89556	1.53365	1.91542	-2.04933	6.66725	5.53991	7.50135	5.97088	4.59366	5.66834	6.63148	5.02414	7.15016	3.80381	4.6185	6.07604	0.306596	5.84693	4.46934	4.53661	2.94964	6.79202	6.29922	7.23598	6.36642	5.26251	-3.55613	1.96873	5.70135	3.61676	6.33278	5.50022	5.72799	-6.46085	-1.2425	-1.3958	-0.792989	-5.51531	-6.5898	6.55308	3.80375	4.73087	5.79347	6.44851
C19orf33	ENSG00000167644	2.65546	6.80864	21.2247	4.08e-06	6.04213	3.17512	1.40608	0.392891	7.58008	6.70089	8.50884	6.60494	5.31593	6.13115	6.47308	5.94518	7.94975	6.1496	6.84666	7.74093	-2.01533	4.80929	4.86459	6.96496	6.35911	6.9305	7.40618	6.85488	7.8653	8.02031	-1.83992	5.21124	6.60451	7.11466	6.95417	8.10939	6.99712	-0.194067	-0.0989056	-0.195858	0.349456	1.18975	-2.88936	8.13161	-1.2078	5.32511	6.73601	6.78996
RHBDL2	ENSG00000158315	1.62639	3.57236	21.21	4.12e-06	3.01705	2.12759	2.15903	-0.0971601	4.3888	4.2674	2.84861	3.36669	3.35727	4.78597	4.2878	3.58331	3.3656	2.65898	3.68748	4.04818	0.221708	2.70911	3.19357	4.44517	2.2923	3.4447	5.04036	4.66747	4.28288	3.79737	-1.07808	1.50986	2.66629	3.87829	2.82176	3.67388	4.78174	-0.483574	0.273753	-0.99054	-0.111518	-0.386023	-2.88936	4.94405	-2.24962	3.14247	3.912	4.77115
CAPN9	ENSG00000135773	3.25226	4.01153	21.1737	4.19e-06	2.81829	-1.77216	-2.83383	-3.11346	5.46626	5.34242	0.454256	3.59092	0.366474	3.46699	4.47702	3.64406	5.17983	-3.38373	1.1628	1.20331	-1.54967	1.88726	1.80355	3.87352	0.35853	6.91317	3.90686	3.71161	6.26199	2.79591	-1.2342	-0.216911	1.26598	4.33762	2.32865	5.36088	4.52934	-1.41646	-0.519014	0.534302	-0.906199	-0.332084	-2.06624	1.46519	-2.08916	2.74327	1.30057	4.1318
ZNF831	ENSG00000124203	-2.59933	1.84426	21.0839	4.4e-06	1.13638	0.102306	1.82813	5.06056	1.79132	0.10455	-1.34597	-1.00513	0.414568	1.04704	-1.07923	1.20137	-0.207677	1.27777	1.3184	0.571555	1.12373	2.979	1.98475	-0.266325	-1.46744	-1.40886	0.967622	-0.495098	0.683887	-1.19534	-0.530592	0.688624	1.42966	0.149559	-0.533621	-0.74471	-0.962511	3.21334	-0.996336	1.2465	6.14065	1.53998	-0.523714	-0.958022	-0.910818	2.55815	-2.25638	-0.538306
RAB26	ENSG00000167964	1.82333	2.3412	21.0531	4.47e-06	0.672667	1.22114	1.49944	-0.344075	1.49687	3.11175	3.49475	1.65784	2.21854	1.16453	2.82766	3.30303	3.47354	2.64205	4.54556	2.69676	-0.0326097	2.22368	-0.337174	1.08013	5.50671	1.73229	2.04254	2.46629	0.272162	4.44572	3.78245	4.36381	0.922224	4.2768	0.806009	3.50854	2.16087	7.14196	7.48233	5.53142	5.6562	6.92565	5.22197	2.8918	5.0622	3.06282	1.76428	2.02681
ANXA8	ENSG00000265190	3.13168	3.2863	21.0511	4.47e-06	1.52902	0.730337	-0.115978	-4.98793	0.565961	3.03207	4.23588	1.62369	3.83034	1.04704	1.89619	2.17343	3.42434	7.07594	1.34579	5.09649	1.10805	3.58133	0.207822	6.41777	1.67304	1.61104	4.21516	4.17773	2.73999	1.54395	-6.36348	-1.50868	4.36271	3.5151	4.94711	1.58731	4.44337	-6.46085	-2.1452	-3.14582	-2.82047	-7.10027	-5.00484	4.50795	-4.75212	2.47033	2.43979	4.58012
DIAPH3	ENSG00000139734	1.37721	2.43067	21.0477	4.48e-06	1.60015	1.66771	0.84305	1.06373	2.00544	2.31619	4.81494	3.54148	2.42047	2.06873	1.78278	3.16145	3.01969	3.59443	1.92016	1.56361	4.15745	2.05231	1.96571	2.59875	1.00387	2.98956	2.31999	2.92311	1.82139	2.03534	-0.748772	1.88601	2.10146	1.75344	2.29395	2.4858	2.50522	-1.2514	-0.646393	-0.99054	-1.76602	-3.39983	0.0684082	2.37696	3.23846	1.56009	2.85375	3.57944
TNS4	ENSG00000131746	3.77265	7.32313	21.0011	4.59e-06	5.68878	-1.88319	-1.58991	-0.0971601	7.51706	7.75135	7.19706	7.75851	7.10428	3.2899	9.02147	4.72215	7.71125	9.40158	7.0964	7.87182	-0.476912	7.01709	5.55903	8.48961	3.6006	9.6232	4.40289	4.19829	8.87667	4.18026	-2.90405	-0.484015	6.0299	6.90564	5.28672	7.14168	8.02387	-6.46085	-2.42083	-2.08169	-3.71355	-5.51531	-6.5898	5.7462	-4.75212	5.33814	5.49799	5.18156
IL16	ENSG00000172349	-1.65824	4.9678	21.001	4.59e-06	4.50473	4.55842	5.19116	7.57773	4.38586	3.56188	2.9834	4.11803	3.94531	4.73532	4.66479	4.35225	3.47112	6.95945	2.73746	4.33639	4.79753	4.97957	4.00938	3.51429	2.98602	3.04034	4.53971	3.23627	3.8516	4.18474	2.12436	3.80201	5.41336	3.64743	3.75132	4.07255	3.49588	0.615962	3.1562	3.87554	1.96693	2.81112	0.758925	3.90177	3.29045	5.64436	1.81797	4.02381
CLEC2D	ENSG00000069493	-1.78375	3.85726	20.9489	4.72e-06	2.82679	3.71016	3.80622	6.64158	3.11058	2.55028	2.24313	3.44211	2.7365	4.16352	2.73646	3.28105	1.90062	6.55799	2.85651	3.0092	2.73956	4.06418	3.28091	3.36262	2.50776	3.078	3.40221	2.80843	2.58879	2.49792	2.75805	2.72345	3.93591	2.63345	3.79807	2.95573	2.48438	-0.271029	1.88199	2.43641	1.02599	0.415431	-0.399979	4.24147	1.4767	4.3339	2.31464	2.5111
CELSR3	ENSG00000008300	1.67705	3.80038	20.9411	4.74e-06	3.29945	1.54441	2.10063	2.14478	3.91564	4.1239	5.38897	3.76941	2.50064	3.24867	5.0495	5.0397	4.79668	2.60408	3.95245	3.72732	1.78711	2.7255	4.05739	3.46548	2.31153	4.57857	5.62315	4.15848	3.52496	3.77082	6.51668	3.66263	2.01311	4.27025	3.37327	3.83709	4.20805	6.00242	7.12839	5.91807	5.74383	6.58262	7.25245	3.09193	6.24011	3.12427	2.3332	5.66635
VSIG1	ENSG00000101842	3.24288	5.37657	20.9312	4.76e-06	4.08859	0.241134	-0.313578	0.703231	6.00377	5.14614	0.590461	4.10262	5.68166	2.70586	4.9973	6.35882	5.07534	-1.59232	4.73875	5.97478	-1.12225	3.83155	1.96571	5.61632	5.54987	7.71498	3.07519	7.93111	7.99752	4.12775	1.46307	-0.389378	1.95105	4.26531	2.39097	4.16807	5.33021	-6.46085	-2.96832	-0.582882	-2.12859	2.25948	-5.00484	4.38797	-1.38289	3.16553	5.60781	4.97545
TMEM45B	ENSG00000151715	2.63361	5.6481	20.9203	4.79e-06	4.75902	2.09866	2.42801	-0.423146	5.93912	6.59679	3.74587	5.08155	4.60666	4.69404	4.81919	5.29731	6.01824	2.44135	5.5639	4.72643	-2.15972	4.19552	5.76379	5.11516	4.53051	5.68026	6.35592	6.93671	6.57862	5.87387	6.23852	6.20486	6.40774	5.73779	3.32252	5.56419	4.89744	-1.2514	5.26456	4.93051	5.26086	3.94344	4.07108	4.40464	4.5855	3.0491	6.87627	6.12458
UCP2	ENSG00000175567	-1.24636	6.60872	20.918	4.79e-06	6.99023	7.01102	6.31176	8.32443	5.36103	7.01019	5.43674	5.25749	5.74534	4.21307	7.03761	5.9404	5.07454	5.23183	5.56535	5.06728	7.09058	6.12234	5.77546	5.45067	5.77962	7.24228	5.45768	5.32993	5.84522	6.93942	7.32444	4.54548	6.15251	6.46845	6.78775	5.92249	6.19608	8.11604	6.01489	6.16397	6.61239	9.4076	6.84522	4.53383	5.87693	6.53239	7.93582	5.92247
TNFSF8	ENSG00000106952	-2.13005	2.21293	20.9035	4.83e-06	1.77722	1.4673	2.60299	5.05692	1.98229	0.952547	0.271778	-0.145307	0.506198	0.938105	-0.059864	1.56771	1.35645	1.20585	-0.257376	0.982624	1.93665	2.67575	2.23591	0.908173	0.027324	-1.54316	0.240388	0.474096	1.00382	-0.421614	-1.97116	0.141137	0.359729	0.232814	0.594134	0.679788	-0.198324	-2.37339	-1.05405	-0.53916	-1.66293	-0.657325	-2.68291	0.155436	-0.910818	2.0912	-1.20193	0.649897
PIK3AP1	ENSG00000155629	-1.08641	6.80173	20.9041	4.83e-06	6.21759	7.29602	8.00051	7.8825	5.63654	7.17417	4.02366	5.39796	6.78447	4.09751	6.23806	6.70771	6.50893	3.38852	6.3932	5.76029	5.30445	6.93136	4.79885	2.79915	6.22984	4.68378	5.74725	7.18498	5.81941	5.59572	2.02454	8.19576	5.04947	6.59414	5.13531	5.56674	5.95862	2.74127	4.35569	2.39757	3.37542	4.10979	2.81746	5.83166	2.95983	6.92798	5.72837	4.86802
TRIM15	ENSG00000204610	2.41216	3.89462	20.8383	5e-06	3.37383	0.15945	-0.777982	-3.76554	5.06861	5.09333	0.51029	3.72983	2.03073	4.67153	3.24465	4.40402	5.522	2.58294	4.69238	2.67479	-1.76379	3.97558	3.35597	2.24102	3.94041	4.52608	2.27926	4.01782	5.19441	4.74149	-4.77852	4.95358	4.39687	4.37323	3.38038	5.26436	3.17265	-4.87589	-0.129602	-5.02029	-0.543629	-7.10027	-6.5898	2.89905	-6.33708	2.49076	5.1872	3.85626
BMP4	ENSG00000125378	1.90336	5.79377	20.7941	5.11e-06	5.31048	3.45737	3.91894	1.32797	6.15157	4.80455	5.30433	5.91197	4.94838	5.8764	7.42503	4.43511	4.76046	2.90877	5.17463	6.09063	2.83314	3.87628	5.84355	5.59521	2.94964	6.28401	7.49667	4.72312	5.50151	5.57199	6.03232	2.61348	5.98144	5.67901	6.14142	5.44996	4.14966	-0.438486	3.28107	4.54132	2.54787	0.266054	1.58512	4.20387	3.59218	5.21212	5.29762	7.49719
KLK11	ENSG00000167757	2.30276	5.29574	20.7932	5.12e-06	4.48204	3.15067	2.38788	-6.57289	6.3195	4.22557	6.50103	5.60138	5.46326	6.19568	4.60538	5.74075	0.9185	-2.83624	4.32127	5.81489	-6.40765	3.61105	4.69571	5.9951	5.09133	5.6231	5.54861	6.95658	7.77011	6.64711	-4.77852	4.29066	4.75477	5.5196	5.06059	5.3871	7.24841	-4.87589	0.386521	-5.02029	-1.16336	9.57294	-6.5898	7.14527	-4.75212	4.39914	4.94782	6.76891
IL1R2	ENSG00000115590	3.20264	5.12009	20.7739	5.17e-06	3.42511	0.940555	1.14224	2.5895	7.14822	3.86754	4.41351	5.10649	5.33636	2.5846	4.38286	3.50617	6.76158	1.13015	2.46092	5.28716	4.0384	3.0588	1.77101	6.51915	5.21396	6.82562	3.67984	8.64888	4.44282	2.79591	-0.297393	3.68727	1.81829	3.69958	3.07051	2.53874	4.2055	-2.55396	2.38923	1.71216	1.05652	-0.950521	-0.975093	2.30774	3.45896	3.32653	3.54103	7.5414
C6orf132	ENSG00000188112	1.63518	5.66192	20.7683	5.18e-06	4.61924	5.01162	4.22373	-1.36344	6.24286	5.72443	5.63091	4.98566	5.45034	6.07705	6.2512	5.54001	6.44499	4.51899	5.84916	5.75507	2.56102	5.45716	5.54306	5.10921	6.24992	6.2011	5.66891	5.85425	6.70625	6.25215	0.377985	5.18457	5.71168	5.68395	4.98257	5.191	5.33255	-1.41646	1.38109	-0.0974547	0.577123	0.300611	-5.00484	6.73951	1.53943	5.30043	6.36257	6.4474
EPHX4	ENSG00000172031	2.01798	1.6272	20.7623	5.2e-06	1.00774	-0.337226	-0.672372	-4.98793	2.3388	0.589977	2.21811	2.71166	1.42635	2.7602	1.1122	0.530933	0.904216	-0.934425	0.776571	1.33988	0.625774	-0.396326	1.54587	3.27328	0.627717	2.10772	2.18792	2.43464	2.58879	2.79591	0.482008	0.772893	2.08999	1.51925	1.71524	2.09836	3.88914	-1.817	-2.1452	-0.0053365	-1.23551	-2.24229	-2.06624	2.72619	-2.63664	0.417936	2.86017	2.13458
RASGRP4	ENSG00000171777	-1.389	1.79052	20.7587	5.21e-06	2.25133	1.86097	2.40004	3.35932	0.586571	0.622582	0.51029	0.779142	1.19808	1.31734	1.99209	2.19069	0.768864	0.650537	-0.151443	-0.00550236	2.18107	1.9444	2.23591	0.332312	0.35853	-0.186464	0.191061	0.123339	-0.120983	0.81625	-0.134663	0.233255	1.21408	1.43971	1.49722	1.62697	-0.0209275	-0.194067	1.20776	1.0458	0.0182499	-0.386023	-1.09795	0.358651	0.292274	2.21918	0.550976	0.825577
CD3D	ENSG00000167286	-1.6688	2.97603	20.7292	5.29e-06	2.72134	2.95071	3.2987	5.39253	3.15265	2.54603	0.738559	2.04088	2.47818	2.14424	1.44603	2.76056	1.06695	2.45692	1.89566	1.53137	3.53633	3.88847	2.52975	2.56439	2.49098	1.15999	2.65618	0.756035	2.72557	2.75435	1.21395	1.99529	3.20214	1.88795	1.76677	1.73981	1.18433	-1.70597	1.07943	0.91045	-0.412385	0.492189	-3.41988	0.591535	-2.87765	3.61976	0.233006	0.879685
HMGA2	ENSG00000149948	3.61718	3.95165	20.7246	5.3e-06	1.9737	0.131161	0.0981466	-2.04933	2.49959	0.589977	5.638	1.98818	4.368	0.188511	1.30377	1.97862	-0.557011	4.82535	-0.257376	4.57847	3.68379	1.67856	0.239883	3.43411	2.31153	2.72317	2.22515	1.74317	2.30164	0.591933	-2.66304	-0.751948	4.30806	1.79969	6.75167	2.65841	1.93365	-4.13893	-4.34683	-2.08169	-3.35098	-5.51531	-5.00484	1.98513	-2.24962	1.43068	1.47781	0.299141
TM6SF1	ENSG00000136404	-1.45652	2.17335	20.6692	5.46e-06	3.06812	2.72798	3.22999	1.59201	1.79132	0.900317	0.955916	0.682927	1.96765	1.11535	1.79347	2.46688	1.98448	0.493257	0.55976	0.831945	2.37043	2.12826	2.3208	-0.537627	-0.171985	0.298963	0.583975	1.10335	1.34318	0.792981	-0.937217	0.233255	0.960528	1.50816	1.76677	0.698524	0.408937	0.45801	1.18299	1.19565	0.598032	-0.386023	-0.0820086	0.518006	1.16276	2.13859	-0.747365	0.879685
INAVA	ENSG00000163362	1.7067	6.11301	20.6669	5.47e-06	4.89253	5.26696	5.07716	-0.740004	6.8849	5.79854	5.84078	6.11995	6.08142	6.14858	6.52329	6.82767	7.21525	6.34144	6.54519	6.21446	-0.525006	5.55137	5.43036	5.92576	5.03458	7.15024	6.75191	6.46808	7.25416	6.92845	-2.90405	5.35059	6.53191	5.36594	5.5562	6.13729	6.9827	-1.60287	1.45536	-3.79789	0.555907	-5.51531	-6.5898	7.1487	-4.01515	5.01176	6.6572	5.77026
ZG16B	ENSG00000162078	3.01598	5.21361	20.5717	5.74e-06	4.12178	-0.298232	1.10311	0.141352	5.84763	5.72818	2.76471	4.78591	3.59497	3.6247	6.20342	4.08797	6.13981	6.00312	3.6946	4.58241	-0.0326097	5.25272	4.62007	5.56077	5.28623	5.45216	4.79833	5.64949	5.61218	6.83471	-0.808893	5.16813	4.78888	4.64553	3.92176	6.20806	4.75587	-0.085814	0.49111	-0.0353937	-0.14587	-4.77834	-5.00484	4.20387	2.1427	3.30361	5.24836	4.9909
RUBCNL	ENSG00000102445	-1.90912	3.44523	20.5465	5.82e-06	3.58896	3.17858	3.31377	6.04572	0.978401	1.8836	1.2139	2.31145	2.16331	1.11535	2.14177	2.26179	1.39782	1.96295	1.85175	1.626	3.82477	2.31318	1.26347	1.82356	2.25304	1.1272	2.26741	1.59833	2.08518	1.82201	0.0794617	2.27359	3.40788	2.13159	2.03041	3.07882	1.3223	0.594429	1.32559	1.83354	-0.590172	0.0186726	-1.23225	1.9295	0.105861	3.26142	2.09303	2.1046
ITGA4	ENSG00000115232	-1.85787	4.23526	20.4713	6.05e-06	3.66676	3.73622	4.97792	6.84483	3.40267	3.07981	2.95844	2.84361	3.15272	2.71138	2.55367	4.17831	2.78649	2.93403	2.14472	3.37437	4.61125	4.28119	3.69931	3.33571	0.117522	2.56077	3.1121	2.95321	3.07573	1.44292	2.2549	0.909466	4.12062	2.47719	3.7049	2.58479	2.12899	1.86558	3.49991	2.56718	3.26536	3.6114	3.36294	2.3401	3.43935	4.74965	2.82126	2.87747
ELFN2	ENSG00000166897	2.61536	2.87655	20.4428	6.14e-06	1.52902	-1.57285	1.51443	-1.6187	2.93285	2.71808	2.08606	0.779142	1.44961	0.28063	3.72673	3.24227	2.66043	2.68567	2.35256	4.11225	0.487169	2.06954	2.75168	3.66779	0.801048	2.25158	5.61966	4.20924	1.27876	3.00275	5.62839	4.32421	3.39395	0.177848	2.81827	2.97891	3.72998	6.50042	5.60765	2.77629	6.08341	-0.254778	4.64442	2.80558	3.48469	1.23138	0.383032	3.45428
TFF1	ENSG00000160182	4.41629	8.74867	20.4324	6.18e-06	6.49326	-0.596313	0.66643	-6.57289	10.2361	9.52498	6.61563	8.5976	3.27499	4.09962	8.11133	8.31693	10.2202	-1.72662	5.99434	5.58683	-3.60029	3.9479	4.26444	3.10025	7.39082	10.3501	7.47686	11.0369	9.25461	7.87014	8.76785	2.29512	5.3925	7.79534	5.87786	5.95986	9.76513	-6.46085	0.201603	0.761073	2.47627	-7.10027	-2.68291	5.80824	5.29091	3.46311	4.74795	7.96448
DOK4	ENSG00000125170	1.247	6.45947	20.4022	6.28e-06	5.85069	5.85854	5.41783	3.19694	7.25165	6.96124	6.11938	6.5912	6.14605	7.01345	6.39804	6.465	7.11338	4.91759	6.35073	6.50229	4.33129	5.54523	6.26079	6.10772	5.94272	6.61191	6.36811	6.60619	7.12614	6.59929	5.07271	6.06249	6.7821	6.92428	6.51549	6.54053	7.36819	5.50745	4.84546	5.21772	5.46813	1.67781	5.58979	6.19744	5.71311	5.54037	6.55469	6.96415
P2RX7	ENSG00000089041	-1.40435	3.28273	20.3952	6.3e-06	3.36511	3.86204	4.53249	4.15758	2.49414	2.63662	1.53075	1.97469	2.93091	1.73057	2.94254	3.31291	2.44052	1.59178	1.48371	1.33988	3.21988	3.0458	3.12226	1.76426	0.745553	1.42572	1.08028	2.21002	2.0078	2.40889	1.56133	1.16472	2.50719	2.97315	2.80777	1.79309	1.77789	2.17214	1.81908	2.97407	2.28966	0.0994038	-0.0506445	2.03211	2.22897	3.23501	0.550976	2.11216
REG4	ENSG00000134193	5.24677	8.79427	20.3933	6.3e-06	5.68119	0.940555	0.569289	-4.98793	11.614	6.53925	-0.371065	8.80942	5.25944	4.42639	7.54292	8.22658	8.00842	-4.76224	8.12274	5.71167	-6.40765	1.85781	6.63541	6.77776	7.00276	6.87747	7.63883	9.51662	7.91436	7.02211	0.669941	-1.8431	7.22764	5.06263	1.73755	6.87013	3.25127	-2.55396	3.4974	-0.932824	-0.0131143	-7.10027	0.255687	2.99363	0.781859	4.88858	3.07936	8.82662
SLC27A2	ENSG00000140284	2.0835	2.13766	20.3892	6.32e-06	1.27947	0.131161	0.156642	-1.36344	2.73011	2.33106	-1.5601	2.14085	1.86753	3.5557	0.556807	0.767767	1.41807	-1.52958	2.63015	3.09443	-0.476912	1.39404	0.332001	1.42457	3.81122	4.66106	4.25771	3.05038	3.52773	1.23417	3.67955	3.58899	3.00854	1.17083	0.045392	-0.273819	2.31524	-0.57821	0.226057	2.94357	-0.412385	5.10583	3.07731	2.05828	3.6359	2.18948	4.08073	2.86858
MBOAT2	ENSG00000143797	1.54551	6.197	20.3281	6.52e-06	5.85485	4.40885	4.79207	3.07995	6.03269	5.57782	7.50932	5.6552	6.08328	5.82697	6.50797	5.03493	6.82906	5.16938	5.10686	7.13271	3.93331	5.00553	5.02038	7.91429	3.96491	7.6776	7.52307	6.99957	6.15794	6.13211	2.68909	4.51369	5.86174	4.82953	6.63147	6.0977	7.42195	5.30111	4.64922	4.85059	7.01133	6.17338	6.06327	6.82893	5.44551	5.63751	6.57724	6.82428
KIF23	ENSG00000137807	1.4354	3.34899	20.2675	6.73e-06	2.34306	2.06914	2.00305	2.76473	3.03761	3.26676	4.54172	3.8602	3.00347	3.13399	2.43583	3.71434	1.97084	4.0132	3.16665	3.41027	5.75757	2.57682	2.31329	4.20987	1.64298	4.02336	3.74325	3.5536	3.24038	2.25561	0.0115576	3.0278	3.24156	2.76047	3.79984	3.98941	3.49588	0.139059	0.62586	0.894597	-1.31146	-0.500356	1.18498	3.28714	2.10171	2.06418	5.08279	4.7214
FOXM1	ENSG00000111206	1.66614	3.93039	20.2405	6.83e-06	2.51068	2.78356	2.13982	3.26473	4.10434	3.46182	5.21126	4.18103	4.21005	3.87424	3.02647	5.40886	4.04188	6.85219	3.81219	3.43663	6.35328	3.79576	3.28091	4.03275	3.30675	4.996	4.25321	4.28958	3.63455	3.52819	1.61951	3.99638	3.9676	3.56415	5.03154	4.09747	3.27574	0.504931	1.48606	1.99838	0.69826	0.674519	3.21594	3.74141	4.81837	2.8228	5.95195	4.64535
METTL7B	ENSG00000170439	1.46669	3.87018	20.2029	6.96e-06	3.34158	2.22449	3.11422	0.665511	5.27793	3.98033	0.454256	4.14838	3.28796	5.60367	3.45783	3.84811	4.16979	0.47807	4.13625	3.61643	4.59165	4.02056	2.84322	2.16663	4.75085	4.63796	3.47614	4.80791	5.32615	5.38331	-1.15403	6.92696	5.08458	4.82282	4.90173	2.79961	5.0278	0.973775	2.02821	-0.53916	-0.29209	1.94686	-2.06624	3.46885	-0.504193	3.67794	3.35833	3.60911
SSH2	ENSG00000141298	-1.16851	5.24621	20.1755	7.07e-06	4.70703	4.69635	5.41134	7.60039	5.09133	4.976	4.13032	4.52191	4.75413	4.97821	4.55759	5.27525	5.06975	4.83208	4.20891	5.13857	5.29322	5.26866	5.26298	4.83441	3.89011	5.01106	4.9635	4.84851	4.84327	4.27568	5.06331	4.63967	4.67543	4.76805	4.73432	4.25292	4.67262	3.90438	5.30099	5.01268	5.70761	5.18889	5.32943	4.16073	5.55204	5.09687	4.96577	4.96819
MAP3K8	ENSG00000107968	-1.29897	4.37764	20.1081	7.32e-06	5.59984	3.95576	4.454	5.33662	2.96862	4.14509	4.0826	3.83804	3.13129	3.958	4.11326	3.67351	3.42434	3.6463	2.86601	2.9372	4.36136	4.53944	4.6517	3.25903	2.38601	4.44192	3.09208	2.71051	3.64225	3.3838	2.1163	3.50216	2.96525	3.78021	3.71805	4.40611	3.28783	1.44001	2.04205	3.69967	1.62375	0.317584	0.758925	3.7272	1.5271	3.75261	4.43443	4.00568
MMEL1	ENSG00000142606	1.84038	2.13602	20.0688	7.47e-06	1.36365	0.652858	0.249154	-0.958184	3.17664	2.86839	1.01521	1.49737	0.712649	0.840588	2.3297	1.74751	2.20445	0.0553791	2.67763	1.9525	-2.70721	2.19257	1.11579	2.86649	1.86754	1.38006	3.34698	3.09831	2.0624	3.60034	-3.19356	1.53421	1.79021	3.28739	2.48188	3.96833	4.34503	-1.60287	-1.11417	-2.08169	-1.47651	-0.910444	-6.5898	3.95498	-4.75212	0.710543	3.06277	2.50537
TNFAIP3	ENSG00000118503	-1.39552	6.39468	20.0493	7.55e-06	7.0642	6.95714	7.12792	7.1436	5.66104	7.0731	6.55198	5.24631	6.50099	5.64325	6.02221	6.2922	5.91516	5.84933	5.27006	4.9759	5.72838	7.63755	6.54567	4.68787	4.19466	5.92802	5.02637	5.17972	6.02042	4.71233	4.73389	4.90071	5.15165	5.14733	5.81325	5.59951	5.95749	3.58763	4.25679	4.89111	4.00167	2.23735	3.17673	5.10807	4.04554	6.27341	6.65167	6.40997
C10orf128	ENSG00000204161	-1.30849	3.79871	20.0491	7.55e-06	4.30174	3.87062	4.07242	5.45605	3.10344	3.05315	2.72382	2.91594	3.28796	4.08905	3.6167	3.87237	2.70231	2.34837	2.27393	2.77457	3.6917	3.66304	4.1552	2.46858	2.84791	2.16807	2.78228	2.86097	2.81913	3.26621	2.2983	2.55518	3.12273	3.44409	2.77219	4.11676	2.49275	0.973775	2.65091	2.90056	3.34791	1.46579	1.23675	2.88084	0.321129	3.99219	1.4095	2.39204
RNF183	ENSG00000165188	2.4021	2.43416	19.9897	7.79e-06	1.60015	-0.0192562	-0.814976	-2.87245	1.65159	3.88444	0.303839	1.33802	0.0384195	2.38462	2.90361	1.93321	2.31116	-0.709133	2.90643	1.77112	-3.60029	0.5918	1.86651	0.712916	0.955771	3.85334	1.53045	2.17214	2.15144	2.61534	4.10514	2.80577	0.772376	2.3337	1.16545	2.84657	2.98056	-2.37339	-2.5813	0.878566	-3.06148	-1.74272	-1.94595	0.626941	-0.609162	1.27915	3.7762	3.20868
CAMK1D	ENSG00000183049	-1.28157	5.28248	19.9555	7.93e-06	4.71047	5.97354	6.52244	6.39559	4.21438	4.8134	2.93304	3.59092	5.38545	3.10488	4.01624	4.66234	4.6428	5.92758	3.83493	4.09581	4.27095	5.70188	4.57365	4.69847	5.13247	2.69734	5.40322	4.68215	3.7649	4.09721	4.36699	3.59189	4.62664	4.92441	4.98955	4.02695	4.02383	5.90082	4.1019	4.15547	2.37087	6.84307	3.26351	4.31793	4.69289	5.64162	3.41169	3.17661
FABP6	ENSG00000170231	4.02278	0.608036	19.9433	7.98e-06	-1.82983	-4.94209	-4.75983	-2.18058	-0.110037	0.990515	1.80167	1.86204	1.3542	0.475133	-3.48133	0.327605	2.46505	-2.22619	1.11053	0.506704	-0.915796	-1.04166	0.697873	0.833211	2.76661	3.61991	3.82029	2.06596	1.94277	2.05504	5.41254	3.9564	0.62117	-1.08239	3.06758	-0.96289	2.53797	-3.6535	-1.91387	0.534302	-1.87705	-1.37235	-6.5898	-5.15442	-1.29269	2.38992	-1.20193	-2.38158
PKP3	ENSG00000184363	1.9236	7.00739	19.8714	8.28e-06	6.07059	5.85152	5.0375	-2.18058	7.69872	7.23935	8.02057	6.71648	6.31474	6.99997	7.31065	6.81085	7.83242	7.58311	7.11857	8.27861	1.0922	6.33716	5.92222	6.58203	7.09515	7.87957	8.30127	7.87792	7.93776	7.84967	5.48475	7.1777	7.31076	7.058	7.29104	6.79213	8.00716	4.83893	5.07228	5.10513	5.10434	5.75324	5.45902	7.78019	0.939042	5.58335	6.19134	7.71637
SBK1	ENSG00000188322	-1.58256	2.94432	19.8438	8.4e-06	2.68908	4.48906	4.0248	2.06735	1.22181	2.52031	0.454256	0.429808	3.06503	-0.342003	2.30003	2.39055	2.09551	3.52223	2.89102	0.330547	0.77226	3.11381	0.361445	2.79915	2.17116	-0.106293	1.32856	2.40772	0.0431367	2.29755	3.93916	0.793213	1.41134	2.63855	2.34327	1.11589	2.10187	3.04892	1.06595	2.41989	1.84103	1.97387	2.49501	2.65936	3.4027	2.1744	2.1673	3.19095
CCL4	ENSG00000275302	-1.66263	3.12991	19.8272	8.48e-06	4.37456	2.72325	2.96945	4.69565	2.64914	2.35065	1.87819	2.33274	1.62338	1.88529	2.31494	3.15707	0.601892	1.4511	2.14991	0.330547	4.23531	4.02939	1.78194	1.34586	1.89331	1.78229	1.40627	0.22552	2.8416	2.58179	1.61951	0.710158	2.03122	2.13159	1.32129	1.78434	1.19464	3.5006	1.25605	4.65743	1.05652	0.521783	3.2415	0.940099	-0.664657	3.09521	0.346962	2.80008
GDPD5	ENSG00000158555	-1.19047	4.92457	19.8033	8.58e-06	4.90563	5.78328	4.58224	6.48594	3.65769	4.7631	3.79745	3.82307	5.01033	3.8368	3.97693	4.72881	4.02218	4.79579	4.0911	3.43663	5.38636	4.74239	4.54346	3.64057	5.47507	4.05712	4.63501	4.35445	3.83601	4.39059	3.15025	4.73466	4.38283	5.02127	4.61788	3.97411	4.13368	2.98416	2.44237	4.06629	3.01242	1.37141	2.87984	3.48341	2.76883	4.34853	4.47885	3.78952
ARL14	ENSG00000179674	2.39804	4.30125	19.7724	8.72e-06	3.49343	1.93647	0.769987	-2.18058	5.03807	5.33198	5.09468	6.36507	4.52959	3.07089	4.48528	4.50142	4.41114	0.70373	4.63154	5.22048	-3.60029	5.1164	4.09732	6.84905	5.19854	6.32012	3.78124	6.02869	4.68327	3.30785	-6.36348	2.70748	4.97268	4.6756	6.03436	5.53451	4.47013	-6.46085	0.0177393	-5.02029	-0.331084	-1.97099	-3.78245	5.82643	-4.75212	4.33503	7.23871	5.37055
SLPI	ENSG00000124107	2.38041	7.41964	19.7511	8.82e-06	5.71592	5.6141	6.12601	0.0270193	7.96537	7.96556	9.58856	7.11477	6.78161	7.58545	6.98176	7.37807	8.26627	8.18995	7.58877	6.81886	1.0102	6.9981	5.73385	8.38339	7.81185	7.19872	8.46981	9.12502	7.41321	9.05866	9.77028	8.73002	5.66363	7.7541	7.32505	7.70252	8.91481	0.57257	4.25828	3.7065	1.84103	6.55962	-0.399979	9.11678	7.54068	6.09537	7.89737	8.6488
OVOL2	ENSG00000125850	2.01109	3.40091	19.7378	8.88e-06	1.35192	2.67017	2.11053	-4.25097	4.96321	3.23284	1.72086	2.99821	2.88897	3.77215	3.73784	3.25873	3.46627	2.96975	3.80234	3.99893	-3.60029	2.78928	2.22794	3.44674	4.17379	4.03077	2.71844	3.72693	3.67515	4.18474	3.07739	3.12319	3.43307	3.90814	1.45296	2.63915	3.42106	2.19378	2.13537	1.43367	2.43619	4.53952	2.97815	3.175	2.29591	2.94927	3.54502	4.75677
PCDH1	ENSG00000156453	1.4599	7.26857	19.7307	8.92e-06	6.77791	6.24959	5.91312	2.50659	7.9463	7.7335	7.67592	6.8294	7.14182	7.56936	7.4353	6.81312	7.68316	6.91062	6.43339	6.86041	5.09965	7.18284	6.50832	8.09512	6.7938	8.24367	8.5501	8.19726	8.315	7.51525	5.37503	6.16692	6.83761	7.21554	6.94321	7.77272	8.74635	5.26238	6.29034	5.92052	6.17541	5.73795	6.1298	8.39693	5.47067	6.80404	8.00526	7.64576
FCRL5	ENSG00000143297	-3.28193	4.02925	19.72	8.97e-06	0.653684	0.730337	1.21745	7.73096	-0.938271	-1.90704	-0.77769	1.0344	1.98368	3.14628	0.830258	1.07699	0.452837	3.27228	-0.230155	-0.650837	3.50674	2.16078	-0.841647	0.385752	-0.678945	-0.750962	0.876952	0.200645	2.37742	-0.477109	-4.77852	2.36466	2.64684	0.410211	-1.38162	0.216816	-0.599941	-6.46085	-3.49884	-0.722606	-1.76602	-3.93034	-6.5898	1.81904	-6.33708	2.90123	-0.0741754	3.54079
USH1C	ENSG00000006611	1.97436	6.30302	19.7188	8.97e-06	5.49776	4.3533	4.91365	-1.92904	7.55268	6.67683	3.91369	6.71394	5.51657	6.96655	6.43775	6.21447	7.09207	-1.20153	6.71936	6.76355	-6.40765	5.45634	6.01083	3.52623	5.90839	7.41889	6.14748	6.9137	7.66046	7.63704	6.88933	7.01961	6.94559	6.00335	6.08454	6.15351	7.07797	7.83312	6.687	6.49984	7.35609	8.31041	6.93682	4.36587	6.15652	5.55403	4.45363	6.96545
EPHA10	ENSG00000183317	1.51067	3.30833	19.7076	9.02e-06	2.47867	2.70896	1.49188	0.0853179	4.28386	3.60331	0.87286	3.48077	1.79671	4.73532	4.36506	3.79128	3.01638	1.00858	3.52123	3.3282	-3.60029	2.47707	3.09622	1.63782	2.79423	3.02855	3.28368	2.47669	3.5848	3.48528	4.42524	2.72345	2.68166	4.1433	-0.186971	3.00924	4.06794	5.133	3.9796	4.75065	4.59088	6.09956	4.92639	2.45784	4.89474	2.6039	4.124	3.38738
UBASH3A	ENSG00000160185	-1.61371	1.32965	19.6884	9.12e-06	1.13638	1.19405	1.53662	3.73203	1.03948	0.939666	-1.34597	0.0728736	-0.0899046	0.757532	-0.222594	1.47922	-0.00536879	0.742376	0.228051	1.1827	1.16978	1.30956	0.674603	-1.00329	0.955771	0.661533	1.22209	0.123339	0.492663	0.720831	-1.40929	-0.216911	1.63308	0.433862	-0.942734	-0.273819	0.794919	-4.13893	0.923696	-0.627969	-0.848484	-0.910444	-2.19749	0.00208559	-2.63664	2.05872	-1.20193	-0.319296
BEAN1	ENSG00000166546	2.12431	3.44135	19.6076	9.51e-06	2.64169	0.92416	1.7159	-0.550526	2.73473	1.94934	2.81007	2.53919	3.77615	3.69892	3.58937	1.94851	4.632	2.45305	1.25238	3.87272	-0.792939	2.32757	1.93666	4.87001	1.44817	2.95572	3.28074	3.56826	3.26719	0.948498	-0.213735	3.22393	4.10645	2.60769	4.73801	2.22006	4.14169	0.833767	-0.996336	0.136218	-1.47651	0.812621	-0.523714	4.16375	0.457333	1.84678	1.51079	3.44235
STAT4	ENSG00000138378	-1.48621	2.69039	19.5609	9.74e-06	2.86855	2.50362	3.00703	4.84338	1.79132	2.74794	2.20967	1.29527	2.25862	1.97074	0.581682	2.8172	1.58855	2.28433	2.45254	2.18788	2.23981	3.26352	2.09403	2.18182	2.40404	0.337696	1.58874	1.87479	1.22508	2.41652	1.90798	2.25173	2.21672	2.44263	1.5982	1.1435	1.21503	3.05682	4.10355	2.86032	4.24479	1.34681	2.65575	0.518006	2.6025	3.3197	0.837597	0.564379
C4BPB	ENSG00000123843	2.68812	3.53416	19.5396	9.85e-06	1.08062	2.40664	0.679789	-2.32497	4.27912	4.66966	2.11346	2.83617	3.21515	5.10751	4.49677	4.43782	2.68152	-3.17728	4.44676	4.49317	-1.76379	2.36293	3.65542	2.18182	3.29713	4.1539	3.22362	4.44461	2.90272	3.50331	2.33349	3.40318	3.54654	2.99318	2.01223	4.98034	4.59013	-1.60287	-1.38336	-1.31985	-1.47651	-4.29291	-2.88936	3.13252	-0.910818	1.18196	5.82249	3.7777
TPSD1	ENSG00000095917	2.50858	0.64065	19.5185	9.96e-06	-3.77737	-1.24165	0.156642	-4.25097	-2.46552	-0.322075	-6.20396	-0.715622	0.506198	2.66656	0.219112	0.403554	-0.271102	-1.87472	-0.285121	0.934125	0.669167	1.67856	-0.201822	-3.81065	-4.92687	-0.457766	1.60767	-6.64484	-1.36674	0.154247	-2.66304	0.688624	1.60916	1.29225	0.492851	1.60728	-6.93979	-0.483574	2.27668	1.16954	-0.14587	0.138136	-6.5898	-1.98449	-3.52973	-4.66102	-5.95682	0.351135
BMP2K	ENSG00000138756	-1.12024	3.39357	19.5053	1e-05	3.49343	3.07472	4.04688	5.13834	2.93285	2.85473	3.16455	3.03765	2.81922	2.5966	2.79613	3.61401	2.92028	2.39763	1.95616	2.27808	4.04665	3.01501	3.24582	2.6323	1.81459	2.7664	2.29686	3.05386	3.16397	2.11256	1.1679	1.36805	3.15337	2.47149	3.10524	2.87155	2.68774	1.6319	2.59568	3.15796	2.06781	1.85683	2.51086	2.5848	2.92266	3.20812	3.11732	2.69837
PROM2	ENSG00000155066	2.23751	6.85804	19.4642	1.03e-05	5.50572	5.36587	5.07653	0.415791	6.85283	7.79703	7.36673	7.22849	5.65688	7.31428	8.40801	6.00309	4.90914	7.11818	6.44742	6.12074	0.711292	7.1954	4.35688	8.52279	5.21906	7.93164	7.58435	7.04308	7.10494	6.10874	-0.748772	5.14559	6.16179	7.74039	6.93257	6.2945	8.06658	-0.352329	2.08946	-0.338463	2.21041	-0.592474	-0.975093	7.11247	-1.05168	6.74082	8.03621	7.31631
ESRP1	ENSG00000104413	1.82344	6.3066	19.4605	1.03e-05	4.66617	5.54475	5.28865	-2.48543	6.73661	6.60088	6.10467	5.9495	5.94889	6.60646	6.07354	6.2084	6.57833	6.04173	6.15879	6.05776	-0.981384	5.75275	4.90264	6.42257	6.21587	6.87768	7.44204	7.42704	7.32485	5.52068	4.83312	6.2891	5.79397	5.98295	5.53459	5.7401	6.85351	4.82974	4.31209	4.45612	5.48155	4.38506	5.06796	6.85436	5.7165	6.04893	7.19562	5.56404
SLC22A3	ENSG00000146477	1.77794	4.5379	19.3956	1.06e-05	3.79357	2.69936	3.37459	1.16182	3.24306	4.652	4.47112	2.80604	5.09578	3.95568	2.81723	4.63897	4.34658	2.01649	4.40938	6.18497	3.67583	3.42615	4.21086	5.55786	2.50776	4.38643	4.7629	2.41315	4.91284	4.87214	-0.530592	1.61634	4.68785	3.40274	4.87933	3.18229	4.40728	-3.29093	0.732118	3.47823	-0.111518	-0.910444	-2.88936	4.01801	3.10379	4.13535	3.61493	3.85851
PIP4K2A	ENSG00000150867	-1.0086	5.78344	19.3412	1.09e-05	6.00937	5.40701	5.70308	7.68648	5.71527	5.13206	5.31715	5.15512	5.5479	5.11065	5.10524	5.38798	5.27241	4.2417	4.83614	5.28957	6.39183	5.65771	5.82847	5.05251	4.4804	5.2205	5.5394	4.98041	5.74507	5.19864	4.12335	4.85915	5.66315	5.0339	5.62463	4.87103	5.08362	4.19468	3.88679	4.15713	3.35407	4.85211	2.65575	4.7328	3.97693	5.80475	4.88002	5.20912
CLEC7A	ENSG00000172243	-1.40815	4.00816	19.3421	1.09e-05	4.55547	4.6903	4.97115	4.45984	3.24306	3.15975	3.84997	3.29798	3.64622	2.23914	4.10471	4.59105	3.18833	4.34052	2.28812	2.12446	4.28845	4.04035	4.24285	2.75921	1.81459	2.51925	1.46969	2.27103	2.51241	2.57498	0.713334	1.65015	3.06237	3.45857	3.56428	2.9635	1.97609	-0.732933	2.17359	2.42542	0.577123	0.383547	-0.360985	1.97143	2.38059	3.88973	1.42689	2.77175
EMP2	ENSG00000213853	1.35418	6.68575	19.3194	1.11e-05	6.49726	5.11996	5.16587	4.3482	7.15965	7.27872	5.45113	6.4332	6.475	7.11756	6.42964	6.10129	6.65017	8.03448	6.52511	6.1882	5.77877	6.38697	6.56082	7.09399	6.35911	7.04263	7.68493	7.03628	7.06252	7.54079	4.19207	6.73581	6.07279	6.378	6.8913	7.73974	7.13226	5.20493	6.13799	7.24014	4.09288	7.2237	2.45186	6.29249	3.64448	6.52918	7.40417	7.02694
GALNT12	ENSG00000119514	1.45064	4.91064	19.3	1.12e-05	4.08682	4.03041	3.86587	2.17194	5.94811	5.78959	4.37064	5.77866	4.58055	6.01471	5.13915	4.20932	6.71631	4.52177	4.8945	5.91043	2.63401	3.98014	5.40319	5.71095	4.46759	6.89827	5.14526	5.46074	4.89361	5.40841	5.31995	4.2136	5.04725	5.23912	3.75132	5.64248	6.44378	1.47578	3.63844	3.08998	4.66459	4.13155	2.03591	6.37127	5.31711	4.32369	6.4043	5.55921
AUNIP	ENSG00000127423	1.3495	0.170655	19.2785	1.13e-05	-1.45544	-0.377304	-0.973238	-0.642156	-0.21313	1.28342	1.92017	-0.032096	0.0985405	-0.43664	-0.311403	0.327605	-0.597089	0.1155	0.763088	0.506704	3.49171	-0.494174	0.418589	1.04734	0.955771	0.482995	0.982195	0.175334	0.103891	-0.368174	-0.808893	-0.176833	0.397449	-0.358906	0.306438	1.59733	0.115492	-0.352329	-0.887402	-0.674512	-0.739549	-1.48556	-0.567435	-0.231587	-0.504193	-0.716157	2.22806	1.13829
GDF7	ENSG00000143869	-2.7291	2.62231	19.2645	1.14e-05	0.513311	2.00822	2.0189	5.9699	1.29877	1.6584	-2.29706	-1.67255	0.506198	1.53247	-1.1594	0.85692	0.960523	1.4433	0.0396055	-0.15488	-2.32019	1.68974	0.418589	0.0306568	-0.283016	-1.22828	0.334255	1.41585	-0.0202887	0.0402906	-1.97116	3.11917	-0.16443	1.5841	0.115213	-0.101867	1.85787	-0.969	1.17044	1.85828	-0.371162	0.47716	-1.54541	0.249303	3.23467	2.54649	-1.20193	-0.636154
LYL1	ENSG00000104903	-1.39967	3.19542	19.2332	1.16e-05	3.60139	2.90131	2.70124	5.41046	2.86698	2.11891	1.70893	1.89104	2.85452	2.43894	2.82766	2.90082	2.45038	2.68567	1.5868	1.86466	3.64899	2.4641	2.8222	1.97071	2.38601	1.55462	3.002	2.20378	2.98981	3.63674	2.42768	2.93484	3.16161	3.32898	3.24677	2.49654	2.7344	1.74372	2.43715	2.71893	1.65402	2.63613	-0.249953	1.68268	0.651602	3.0791	1.73667	2.1046
SPINK5	ENSG00000133710	2.39246	2.28666	19.2114	1.17e-05	1.51857	-0.745691	-0.340296	-4.25097	3.99102	3.32735	1.86751	3.41241	2.51174	1.92389	2.01053	3.16364	2.83248	0.965676	2.97528	3.47103	-2.70721	1.52469	2.77375	2.36594	2.65056	3.27546	6.06646	2.04515	3.99081	3.44852	1.30185	-1.50868	0.683567	2.91551	-0.0532923	1.85285	2.92903	-0.732933	2.39463	0.743479	0.659	-1.48556	-0.214764	2.43804	-2.63664	0.653681	1.49439	3.47494
DNAH2	ENSG00000183914	2.38832	3.65513	19.1879	1.18e-05	2.88492	0.730337	0.510695	-0.269113	5.17366	3.19269	1.17975	4.52191	2.81026	2.80225	5.46161	2.41277	2.30029	3.32203	3.08772	2.71122	-0.17883	1.18864	0.911997	3.89671	1.81459	5.8159	5.23241	2.76667	2.32096	4.29237	0.531336	2.73925	1.9319	2.47149	2.85954	3.55554	3.99758	1.03899	3.01949	1.58951	0.978937	2.07715	2.48434	1.45538	2.30316	2.71576	1.54303	3.16213
RAB25	ENSG00000132698	1.94979	6.98009	19.1415	1.21e-05	5.65816	5.95702	5.53823	-2.32497	7.46531	6.97767	6.95607	7.61896	6.5272	6.58064	7.42266	6.45967	7.8795	6.62825	7.61046	6.80164	-0.915796	5.657	5.998	6.97807	7.01967	7.76613	7.56663	7.04286	8.13294	8.12855	5.27541	7.54576	6.60728	7.02844	6.02532	7.34545	7.39134	6.50763	5.18961	4.3884	5.27797	5.63253	-5.00484	8.11583	5.35858	5.60319	7.03062	7.63252
GSTO2	ENSG00000065621	1.72851	4.77596	19.1141	1.23e-05	3.3025	3.90026	3.93156	0.503922	4.95333	5.02865	4.45693	4.55853	4.18946	3.58911	4.75776	4.0706	5.21714	4.40317	5.43909	4.45715	1.65305	3.84161	3.64946	3.81628	5.93809	5.54715	5.13388	4.57008	3.9726	4.79518	3.20447	4.85553	4.04836	4.39146	4.21465	3.57342	4.67997	5.54442	5.44726	4.32918	5.13953	5.38229	5.4563	3.76544	3.36855	4.33842	4.12666	4.31314
PLD4	ENSG00000166428	-1.83492	3.4139	19.0538	1.27e-05	2.38395	4.40147	4.28182	5.39541	2.74852	2.9983	1.47552	0.898195	2.39672	0.919122	1.79347	3.25463	2.51761	2.96159	1.39032	2.36297	1.02698	3.84661	2.74611	2.21172	2.36775	0.448019	1.88085	2.93069	1.45235	4.59109	0.855687	0.374809	2.77058	2.7698	1.24027	1.82754	1.87719	1.46396	2.85284	3.54323	-0.0131143	0.859733	-0.180412	1.59601	2.75831	3.58596	-1.31296	0.948809
IL12RB1	ENSG00000096996	-1.47859	3.01525	19.0188	1.29e-05	2.70299	2.97479	2.92526	5.43798	2.78464	1.94934	1.01521	1.5709	1.53911	2.21599	1.67132	2.86097	1.47717	3.94442	0.789929	0.982624	3.62164	2.75242	2.17088	1.31864	0.854487	1.04766	2.1497	3.02935	1.72798	2.28092	0.236431	-0.0628772	2.40904	1.63601	2.29896	0.753317	1.33167	-0.438486	1.51611	1.18265	0.108448	-0.28009	-0.612523	1.82667	0.605432	2.78027	1.3741	1.3575
ANKS4B	ENSG00000175311	2.71124	3.12659	18.9903	1.31e-05	2.23865	-0.596313	-0.573968	-6.57289	5.23859	2.97954	-0.422596	4.06176	1.44961	4.90773	2.51545	3.82344	2.99968	-3.38373	4.39306	3.93258	-6.40765	2.37684	2.81157	1.17425	0.854487	4.07729	0.813176	3.69834	4.72617	4.27358	4.10514	2.03848	4.61967	3.31631	2.23766	3.47633	2.53797	4.36012	-0.646393	4.30988	6.31178	5.38178	6.80318	0.0550345	5.29091	2.51091	3.41169	4.04961
WT1	ENSG00000184937	-2.2757	2.24222	18.9728	1.33e-05	3.97466	2.11319	1.63591	3.44809	-0.998392	-1.43497	0.914986	1.49737	1.53911	1.85564	1.31865	-0.084835	-0.0886243	0.566879	-1.76217	1.90296	2.61749	0.967557	0.626906	0.487035	-1.46744	-1.22828	0.334255	-1.51556	-0.565285	0.00021312	-2.90405	0.552205	1.16024	0.177848	2.19531	2.07704	-0.119612	-4.13893	-6.66876	0.450033	-6.52091	-7.10027	-6.5898	1.26624	0.202076	1.87814	-0.342109	2.86411
AZGP1	ENSG00000160862	1.97527	6.01598	18.9325	1.35e-05	4.48339	5.06213	4.68601	-3.76554	6.90479	4.84483	2.64467	6.87275	6.70934	6.80371	5.72359	5.57779	6.6874	1.51202	7.77095	5.83153	-2.32019	5.39446	4.39654	3.52027	10.1902	5.00881	1.41703	6.061	6.58895	6.67164	10.3145	7.20569	4.96092	7.43524	6.626	5.04674	4.42708	5.71189	2.78862	2.44732	2.8563	-2.34538	-1.94595	5.05056	0.739733	6.20425	3.90582	4.46095
MANSC1	ENSG00000111261	1.17914	5.48798	18.916	1.37e-05	4.65905	4.99798	4.80584	2.76026	6.523	5.38462	4.69767	6.65017	5.65563	6.24701	6.44115	6.10527	6.65284	7.1727	5.79429	6.05917	3.29452	5.67821	5.24927	4.51878	5.4857	6.57793	6.08851	6.32903	5.72163	6.46126	4.9545	5.88867	5.48956	4.8362	5.69187	5.38132	6.41597	4.93415	5.63416	5.16252	5.69796	6.33005	5.73803	5.56697	4.87541	5.39128	5.85255	5.49421
TXK	ENSG00000074966	-2.06391	1.63511	18.9101	1.37e-05	-0.518631	0.241134	0.978933	4.86017	1.28622	0.775391	-0.321312	0.122627	0.787611	0.938105	0.0511673	1.14937	-0.239041	-0.263993	-0.371709	-0.0535966	0.830756	1.65593	0.743316	1.01378	-0.40331	-0.52567	1.08028	-0.269805	0.537401	-0.218797	-0.0597011	-0.34429	0.240265	0.433862	-0.365677	-1.08575	0.753696	-1.93729	-0.36498	0.21493	0.0790039	-1.74272	-1.38035	-0.110025	-0.270993	2.06962	-0.175459	-1.11149
TRNP1	ENSG00000253368	1.48744	5.93089	18.901	1.38e-05	5.3263	5.20129	4.05331	1.97785	7.05308	6.7374	5.79146	5.6123	5.79841	4.28156	6.29604	5.68896	6.3059	2.36084	7.1141	5.71795	3.14886	5.89845	6.05936	6.39025	6.05683	6.24888	6.15514	6.31606	7.32466	5.76522	5.74472	4.98814	4.9339	5.37666	6.98227	7.03653	5.07945	6.33701	5.26751	5.19767	6.37486	3.96515	6.70812	5.36882	5.46584	4.87776	7.55753	5.62932
CD2	ENSG00000116824	-1.48043	3.94361	18.8785	1.39e-05	3.69257	4.39702	4.64318	5.83517	3.92174	3.49081	1.46138	2.90176	3.89534	3.39668	2.19916	4.13885	2.25598	3.07191	2.94873	3.30931	4.39729	4.58058	3.62842	3.16281	3.14459	1.92901	3.65277	2.43996	3.08706	3.24921	1.97191	2.35786	4.21342	3.44117	2.31388	2.28968	2.18691	-1.17545	2.1224	2.00578	0.87997	1.74208	-1.16354	1.69941	-1.12763	5.02443	0.486125	1.84837
S100A16	ENSG00000188643	1.3535	8.11279	18.875	1.4e-05	7.96127	6.77858	6.39612	4.8497	8.61792	7.77261	10.7544	8.80169	8.42093	7.25519	8.3678	7.97539	9.33737	8.08595	8.55252	8.39754	6.88482	7.36457	6.97452	8.51363	8.69644	8.44944	8.03059	8.33784	9.15051	9.33488	4.75351	8.96177	8.35071	7.88051	8.73117	8.95546	8.93795	5.98907	4.60329	5.06496	3.59673	2.15476	1.84899	8.95353	4.25631	7.03864	8.61807	9.21874
ZP3	ENSG00000188372	1.82421	1.98926	18.8171	1.44e-05	1.17683	0.187195	0.433937	-0.269113	2.19185	1.53537	2.84317	1.39985	2.88897	2.85314	1.60006	1.53432	2.59524	3.84583	2.58488	0.958578	-0.430369	0.0127864	2.71223	2.79915	3.06748	2.12996	3.06838	2.51755	0.987794	2.87006	-3.55613	3.63475	1.45671	2.21586	3.45408	1.43921	0.199761	0.887875	2.84101	3.21013	1.52894	-1.0779	0.861408	1.82667	-1.4791	1.5678	1.16212	2.70338
GPR35	ENSG00000178623	2.03818	5.2622	18.8054	1.45e-05	4.92851	1.67752	1.12281	2.87212	5.69524	4.78937	3.06517	5.62315	3.96159	4.62103	6.06419	4.93482	6.30556	0.399644	4.78535	5.52165	0.162207	3.02829	4.91758	4.19498	3.52021	5.93475	5.62257	5.35832	5.84911	6.30759	-0.0597011	4.79636	5.50151	5.57649	4.13426	5.37332	5.34821	1.34005	1.88199	0.337265	0.108448	4.82714	-1.3044	5.37859	-1.12763	3.85232	5.28695	5.41169
ALDH3B2	ENSG00000132746	2.17502	1.81993	18.7816	1.47e-05	0.946661	0.102306	-0.814976	-4.25097	0.241435	1.9429	2.84861	4.93782	-0.158617	4.51913	4.56072	2.66813	1.06695	3.87366	4.22375	-1.29238	0.306596	2.10339	0.552267	3.25903	3.48676	3.97197	1.9492	0.756035	1.09643	-0.127166	-6.36348	2.70212	0.340493	2.9892	1.96888	2.44199	1.12091	-6.46085	-2.96832	-4.28332	-6.52091	-7.10027	-3.41988	4.83946	-0.270993	2.8228	1.95607	1.80242
MFSD2A	ENSG00000168389	1.84135	4.05407	18.7704	1.47e-05	3.55866	1.95273	1.78552	1.44391	2.21189	5.14404	4.2929	3.28164	3.00347	5.97792	3.7323	3.70387	4.61785	3.33051	4.41908	4.74763	4.28497	3.29316	3.52162	5.58096	2.91233	3.47324	4.54586	3.57795	2.80547	2.60869	-0.480839	2.43747	4.31547	5.08147	1.86462	5.49017	6.57307	6.3813	1.05234	3.64149	2.21041	-2.57671	0.609869	4.47433	5.16823	1.97995	4.28039	4.27663
ABCB4	ENSG00000005471	-1.84491	1.84951	18.7683	1.48e-05	1.6489	0.730337	0.212858	4.80919	0.830724	0.469683	0.454256	1.41989	0.461111	2.25436	1.27356	0.46156	-0.239041	0.636927	1.1525	2.47739	0.306596	0.331148	0.674603	1.70242	0.027324	0.834	1.18477	4.01069	0.55926	1.82201	2.12436	1.96873	2.09574	0.568163	0.527408	2.16723	0.794919	4.63915	2.08278	1.45545	3.9085	-1.03418	4.36802	0.479787	2.69358	2.2815	-1.20193	0.879685
CA14	ENSG00000118298	2.01884	0.775733	18.7645	1.48e-05	-0.562353	-0.694161	-1.35384	-0.844973	1.2608	0.654466	0.894077	1.5346	-0.230767	-0.253194	0.830258	0.732862	2.77869	0.828717	2.93075	1.39468	-2.01533	-1.19778	2.10278	-0.64072	0.499392	3.02262	-1.03972	1.54991	1.22508	1.96421	-0.871629	0.575857	0.359729	-0.442564	0.0690432	0.163867	-0.431996	0.225647	-1.38336	1.12946	0.0489466	0.283436	-0.523714	-0.856738	-0.979531	-0.960576	1.00897	0.982168
PRCD	ENSG00000214140	-1.40423	0.638857	18.7351	1.5e-05	0.595188	-0.0841073	0.11791	3.12928	0.241435	-0.322075	-0.0141307	-0.268163	-0.386886	0.880389	0.397818	-0.126961	0.241849	3.54427	-0.076804	0.633616	-0.299125	0.615451	-0.290632	-0.038056	0.499392	-0.392915	-0.27939	-1.15299	0.374343	0.792981	0.0459091	0.203198	-0.649857	-0.241866	-0.397738	-0.202561	-1.44794	1.26025	0.996575	0.428174	0.193337	2.62595	-1.23225	0.130983	-0.504193	0.548438	-1.43326	-0.491764
AGR3	ENSG00000173467	2.71242	4.81012	18.7294	1.51e-05	3.67385	1.54441	2.3127	-6.57289	6.2618	5.35884	-1.07467	5.95723	3.41161	5.32232	4.97635	4.23241	4.7899	0.566879	6.05956	5.48425	-0.574759	5.02	4.5338	4.21357	5.25428	5.64256	4.01002	6.00957	5.89603	5.8281	6.00257	0.52816	5.5198	4.80366	2.15167	6.21742	6.0473	-6.46085	-0.646393	-0.772359	0.773712	-7.10027	-6.5898	4.04116	4.29682	4.66046	6.12233	5.62998
ARHGEF16	ENSG00000130762	1.73714	5.89152	18.7279	1.51e-05	4.95298	4.92571	4.44131	-1.5285	6.76118	6.02198	7.4021	5.68448	4.91742	5.24153	6.40371	6.04845	6.4198	6.88854	6.0282	5.96274	1.0102	5.74808	5.22344	6.79946	5.3666	5.45547	5.62431	5.23359	6.17131	7.04445	4.8992	5.51254	5.69094	7.51398	5.09771	6.93699	5.83273	4.91038	4.65373	4.3884	4.57251	5.72846	4.81587	6.66056	4.32024	4.08113	6.68636	6.57347
ZNF888	ENSG00000213793	1.5706	0.248964	18.672	1.55e-05	-1.37527	-0.79913	-0.638819	-0.900468	0.105231	-0.557453	-0.846403	0.0213433	-0.306716	-0.893018	1.25821	0.127141	1.09237	-0.576378	-0.401766	-0.32153	-2.32019	0.0479758	-0.486552	-2.22568	-1.46744	-0.83462	0.139987	0.535064	-0.0202887	0.117253	0.206374	-0.258134	-1.26397	0.710516	-0.0279812	0.26789	1.11006	0.0469412	1.59333	-1.47597	0.444875	-0.624535	0.398881	0.88267	-0.504193	0.0938718	-1.09884	1.51395
DNHD1	ENSG00000179532	-1.40316	3.47554	18.6073	1.61e-05	3.13467	3.1577	2.68808	6.0576	3.05989	3.33966	2.73562	4.05537	2.33558	4.0954	3.08418	3.52159	3.45651	4.12345	3.25599	2.9372	3.42366	3.41272	3.7833	2.19685	2.36775	4.88923	3.15453	2.4715	2.35885	1.71465	3.64074	3.28619	3.28246	3.0593	3.17229	3.43782	3.07841	2.53067	3.8887	4.64682	3.09196	3.38052	1.89804	3.18691	2.56076	3.28735	2.96502	2.4528
CD3G	ENSG00000160654	-1.88301	2.25078	18.6044	1.61e-05	1.58019	2.28352	2.53479	4.89012	2.21851	1.73496	0.0998255	1.00817	1.96765	1.50727	0.0863567	2.27398	0.286587	1.24226	0.575273	1.11904	2.1584	3.18666	1.897	1.54691	0.35853	0.110518	1.65391	0.870855	1.30488	1.26832	-0.213735	0.319843	2.43647	0.9092	0.092313	0.520432	-0.0943007	-4.13893	-0.193028	-0.376431	-1.47651	-0.442057	-3.41988	0.155436	-4.01515	3.34236	-0.530554	0.100812
MOK	ENSG00000080823	1.10363	3.93009	18.5873	1.62e-05	3.24024	3.42278	3.06417	2.10306	4.57437	4.00527	3.41626	4.09017	3.58974	3.89867	4.63984	3.59955	3.72586	2.94511	4.85373	4.19947	5.74368	3.05015	3.68483	4.02435	4.88209	4.99676	4.48064	4.40023	4.70916	3.51402	5.53096	3.09072	3.74977	4.41393	4.80028	3.42943	3.46641	4.20537	4.13618	5.69367	4.26944	4.50104	5.7051	4.0736	5.29546	3.74922	4.89727	5.27453
C1QTNF12	ENSG00000184163	2.03129	1.98013	18.5549	1.65e-05	1.2918	0.0428048	-1.24887	-0.506804	2.89203	1.33352	0.955916	1.15885	-0.471775	2.49129	3.35698	1.95357	2.42058	1.7264	2.35256	1.49839	-0.385281	-0.835211	2.3208	0.0962451	0.282581	1.21303	0.658454	1.85898	2.65626	4.45687	-2.45659	0.852511	3.3417	2.49978	1.84421	4.25292	1.8317	-0.352329	-0.738024	-0.582882	-0.96632	-1.03418	-1.54541	0.695247	-1.69323	-0.353587	2.198	1.62371
MYO1A	ENSG00000166866	2.68614	3.65126	18.5505	1.65e-05	2.82255	-0.460962	-0.706723	-0.844973	6.01474	3.08859	-0.476035	5.33867	1.83256	5.7632	2.23879	5.63956	3.25175	-2.99671	5.67111	2.88713	-1.0501	2.65878	5.04554	3.34923	4.07594	4.68002	-0.982004	2.50236	2.7963	6.1967	2.57021	1.66125	8.1305	3.69958	-0.851103	-0.168209	3.31406	-4.13893	-1.31121	-0.376431	-0.254122	6.19908	-0.0820086	-0.231587	-2.87765	3.49583	0.0655494	4.60577
OIP5	ENSG00000104147	1.52109	0.496718	18.5257	1.68e-05	-0.518631	-1.1695	-1.24887	0.168573	0.606891	1.16667	0.761829	0.898195	-0.158617	-0.0155024	-0.616257	0.721036	-0.597089	1.51202	0.763088	1.33988	2.1041	0.11588	-1.22352	1.2043	-0.283016	1.31361	0.996622	0.175334	1.03536	0.948498	-0.530592	0.710158	-0.220464	0.52477	0.806009	1.94204	1.31287	-1.93729	-2.42083	-1.65105	-2.43345	-2.70795	-1.03521	0.249303	-1.29269	-0.833197	2.15692	1.4197
TFF3	ENSG00000160180	3.03916	7.10841	18.5157	1.69e-05	5.99436	1.87809	2.35078	2.68214	7.79513	6.50495	6.02877	6.66599	3.33245	4.53636	6.38529	6.85345	8.08581	-0.608439	5.75311	7.18643	-0.626289	4.63944	4.24877	1.89901	8.48795	9.0263	3.33851	10.15	8.12529	7.0296	12.4686	3.58025	6.4493	6.2985	1.98762	5.59576	9.69467	3.80007	7.13042	5.72258	4.36555	2.08213	-1.3044	3.97401	9.29657	3.46104	4.03612	8.41965
AMN	ENSG00000166126	2.64659	4.2937	18.4537	1.74e-05	3.45831	-0.260264	-0.395262	1.30362	6.0902	4.95295	3.4417	5.06096	2.88897	4.35226	5.26254	3.99037	3.97512	2.42956	5.41127	5.84471	-0.0677991	4.05123	4.62007	3.46548	4.12025	6.46575	4.60943	5.50268	6.33509	6.20829	-0.530592	4.4591	5.62788	4.38237	3.50265	4.93168	2.83335	-0.627963	1.41339	0.450033	3.65776	-1.42784	1.15839	4.53616	1.58773	2.16934	5.22991	3.70463
SLC16A1	ENSG00000155380	1.18716	5.4451	18.4355	1.76e-05	5.30212	3.8834	4.25419	3.7967	5.29212	5.8268	5.34439	5.81883	5.15005	4.33982	4.5259	5.34769	5.80175	4.96056	5.13199	5.37948	6.50468	4.33738	6.50626	6.11565	4.69335	6.18493	5.31172	5.6368	5.64449	3.6786	5.21819	3.76648	6.07497	5.46253	6.30566	5.12587	5.20391	2.59171	2.16729	3.64623	2.13373	1.26168	2.10716	4.58873	3.07866	4.68904	6.45496	5.08218
PRR15	ENSG00000176532	1.54715	4.71686	18.4213	1.77e-05	4.3702	3.25267	3.23904	-1.81801	6.73718	4.48583	4.25445	5.467	4.70179	5.00095	5.22455	5.08711	5.94032	2.53605	4.89295	5.59563	-1.76379	3.69392	5.08026	4.90931	4.20498	5.86644	5.68291	5.2929	6.63084	5.65015	2.89626	3.04061	5.5697	5.07208	3.60125	4.13062	5.30725	-2.37339	2.85676	0.189167	4.22644	-1.0779	1.51348	4.98641	0.508407	4.54013	4.99082	6.44889
MYCT1	ENSG00000120279	-1.32217	3.36772	18.4058	1.79e-05	3.99176	3.0371	3.02545	5.34037	2.79353	2.16391	2.12247	2.90887	3.15272	2.63782	2.24659	2.48447	1.60631	0.415674	3.31031	2.46037	3.64628	3.42281	3.7108	2.16663	2.83468	1.78229	2.38723	2.72366	3.74596	2.87006	3.52678	2.37143	3.00549	2.10237	3.97437	3.04262	2.51348	1.64243	3.6722	4.34676	3.44632	2.55616	1.72761	2.3294	1.88692	3.80087	2.92888	2.24176
IRF6	ENSG00000117595	1.32744	6.84449	18.3742	1.81e-05	5.71363	6.44036	6.13998	2.31889	7.40566	7.24737	8.30464	6.79049	6.51001	5.80193	6.99368	6.50153	7.85174	8.40169	7.00109	6.49029	-0.85306	6.83044	5.73033	6.59343	6.15195	8.02099	5.93077	6.72707	8.05503	7.43084	6.1657	6.59425	6.33154	6.53932	6.45141	6.57294	6.97786	5.86754	5.40906	5.35004	6.60046	5.57282	5.45357	7.31225	6.58457	5.9465	7.49632	5.56128
LINC00854	ENSG00000236383	-1.14619	0.400773	18.3337	1.85e-05	0.448702	0.570981	-0.0264801	2.33099	-0.363156	1.00295	-0.77769	0.50677	-0.386886	0.575535	0.340674	0.672741	0.619486	1.54882	0.854927	0.253585	0.13151	0.0127864	-0.337174	-0.186155	-1.22643	1.36139	0.215935	0.123339	-1.36674	-0.316644	-0.748772	-0.533768	0.260875	-0.000858065	0.0213465	0.341263	-0.119612	-2.21293	0.0994231	-0.376431	-0.96632	-2.14607	-1.94595	0.358651	-0.108264	0.311677	-0.175459	-0.279219
NOSTRIN	ENSG00000163072	1.25213	4.48186	18.303	1.88e-05	3.74508	3.68605	3.66223	2.50125	5.1392	5.26901	2.15799	4.68189	4.51588	4.01275	4.94434	4.19764	4.41114	0.299532	6.06952	4.40695	2.38351	5.12054	4.02095	2.41817	6.22097	3.82466	2.99842	5.14347	5.05809	4.9531	4.12937	4.33984	3.93109	4.28658	3.68016	3.32478	4.25065	3.08797	4.41272	4.19807	4.24313	2.14528	2.17507	3.44921	2.85521	4.6855	4.42364	4.98268
SPIRE2	ENSG00000204991	1.84258	4.57732	18.303	1.88e-05	4.32292	2.14891	1.54395	1.03444	5.55391	4.68614	2.59371	5.66572	3.20151	5.68459	5.39299	4.89195	5.59051	3.68649	4.9543	3.50878	1.59798	3.85409	5.06692	3.95091	3.94657	6.44594	4.93943	4.54436	4.71038	5.32265	6.03499	5.53911	4.23181	4.43752	2.35775	4.03619	4.3872	5.22958	5.7734	5.28235	5.73618	6.17629	5.57416	4.861	5.39211	3.53767	4.92353	5.272
EPHA2	ENSG00000142627	1.65885	7.17581	18.3018	1.89e-05	7.00505	5.2539	4.24747	3.79234	7.97846	8.07766	9.97064	7.37842	6.57494	7.23902	7.74844	7.07808	7.58275	7.38197	7.45418	7.04871	5.03995	7.05434	6.8734	8.10362	5.87968	8.61002	8.39163	7.41475	7.95087	8.31571	3.2677	4.8972	7.04919	7.36642	7.44951	8.18712	9.17279	3.33194	3.99213	3.98814	3.19505	2.85247	1.2494	10.4466	2.58476	6.38951	8.18633	7.45363
GPR34	ENSG00000171659	-1.3947	3.19188	18.2948	1.89e-05	2.91313	3.90862	4.58313	3.9711	2.74394	1.51814	1.19692	1.62369	2.78304	1.77347	1.31865	3.56192	2.72281	1.84361	1.70434	1.97665	4.52678	3.22176	2.99183	1.76426	2.08435	0.430208	-0.146635	1.9954	1.29188	3.06235	1.30185	1.86696	2.65465	2.93636	2.25323	1.15711	1.21503	1.31393	2.14822	2.57715	0.29927	1.53998	-0.440056	0.536743	3.06593	3.0491	-1.00262	1.75496
OXER1	ENSG00000162881	-1.38388	1.61474	18.2086	1.98e-05	1.55994	2.9221	1.67646	2.54345	1.11236	1.29358	0.395958	0.981451	2.24538	1.42891	0.653832	1.54777	0.584081	2.4335	1.17304	0.858176	0.250562	2.12826	0.83012	0.0962451	2.25304	-0.52567	0.00378215	1.04864	1.00382	2.37794	0.482008	2.33031	1.10432	1.66627	0.2864	0.317218	0.652666	0.01488	0.342466	2.24962	-0.792989	-1.89082	-2.68291	0.760464	1.83784	1.48873	0.888672	0.825577
CD6	ENSG00000013725	-1.3775	3.83619	18.1602	2.03e-05	3.13467	4.2698	4.18561	5.97713	3.39393	3.27448	2.96847	2.53919	3.63612	3.55877	2.49595	3.74532	2.28934	3.47138	2.59633	2.43445	3.40132	4.63511	3.24186	2.72851	2.47401	2.2465	3.93709	3.07796	2.94899	3.86309	1.72928	2.14509	4.14854	2.83342	2.32865	2.49118	2.53797	3.38307	1.46567	2.54704	1.52894	1.89691	-0.286023	2.28576	-0.782494	4.3608	2.00318	1.96975
ITGA3	ENSG00000005884	1.6218	8.79175	18.1377	2.05e-05	7.91892	8.04701	7.07803	4.64203	9.22358	9.26165	9.90181	8.35527	9.12921	8.74878	8.93521	8.59391	9.95416	10.9922	7.46736	9.25262	8.58586	9.27821	7.78813	10.1056	6.98489	8.78144	9.74843	9.38027	7.90199	8.65626	7.90703	7.01772	8.61033	8.56829	10.3579	8.72486	9.0167	6.75544	6.89551	6.81852	6.78102	7.00113	6.91415	10.0036	7.45337	7.7263	9.42185	8.90813
KCNK10	ENSG00000100433	2.22483	0.38911	18.12	2.07e-05	-1.37527	-2.13473	-0.891938	-1.0183	1.87747	-0.486194	-1.95603	0.86934	-0.992607	-0.0155024	-0.931131	1.45086	0.9185	-2.83624	1.52423	-0.15488	0.752222	-0.349784	-0.245544	-0.872046	1.86754	1.60312	-2.56697	1.405	-0.823597	0.644882	-2.66304	0.347588	3.39628	1.45135	-2.22962	-3.77025	-1.32508	2.95911	-0.225818	1.03138	-0.848484	-7.10027	2.25882	-1.45398	3.79863	0.953694	-3.14946	1.62371
BCAN	ENSG00000132692	2.9049	2.04416	18.1086	2.09e-05	-0.434973	0.012108	0.137406	-1.92904	0.978401	0.97797	-0.137866	1.11035	0.0384195	0.338928	0.930486	0.28004	1.24752	1.20585	0.917121	0.0410402	-1.12225	-0.304696	1.13297	0.944242	-0.839409	2.12996	0.464512	0.649776	1.41687	2.32214	-1.07808	3.55964	0.572535	0.892227	-0.244115	0.788722	0.886758	7.18379	-1.38336	0.534302	-2.43345	-4.29291	-5.00484	0.822861	0.0723084	-1.00566	-0.599266	1.21044
DUOX1	ENSG00000137857	1.93327	4.03116	18.0806	2.12e-05	2.71678	2.62523	2.27799	2.36669	3.16641	3.64359	3.54256	3.91418	2.80124	4.12055	4.70355	3.41736	4.73244	3.44623	3.26798	5.41083	-0.735224	3.61692	2.15415	3.13967	1.89331	4.30935	3.79987	3.48315	5.415	5.3528	2.10004	6.04034	4.18943	5.10836	4.96376	5.73896	4.5016	2.58081	2.79272	2.21173	2.84323	1.34681	1.58512	4.84135	0.920305	2.04772	2.56282	4.06526
ACER2	ENSG00000177076	1.68163	1.63963	18.0807	2.12e-05	0.728162	-0.152011	-0.0483395	0.703231	4.52317	2.97007	-0.137866	1.67461	2.07629	1.33177	1.22702	1.25975	2.66891	0.729609	1.71137	0.778006	-0.915796	2.20821	1.33942	1.23375	-1.46744	3.12027	2.31424	4.31153	3.0983	-1.62597	0.144313	-0.812069	1.8994	0.630899	0.990715	2.62452	2.64329	-2.55396	0.996575	0.21493	0.978937	3.49125	3.50163	1.03541	1.61128	1.25068	2.98863	1.06234
FABP4	ENSG00000170323	-4.07272	6.41518	18.0689	2.13e-05	9.18002	0.484176	1.43787	0.113607	1.49687	-0.146988	-1.24976	2.99153	2.46682	1.59361	0.987442	0.878373	1.50583	-0.072945	2.47753	2.14591	1.63127	1.58583	2.46341	1.7843	5.28136	0.50017	3.85831	0.738859	1.19746	2.74225	-3.19356	3.6791	0.340493	3.1796	4.42974	-0.0384412	0.861109	2.66585	2.04892	5.64475	3.28806	-1.54568	-3.41988	-0.139469	-2.08916	3.54551	-0.530554	6.3735
CREG2	ENSG00000175874	2.20617	2.89543	18.0597	2.14e-05	2.48406	-0.298232	-1.01567	-3.11346	4.01212	3.91273	2.58721	2.32213	3.02686	3.29359	3.64943	1.8324	3.90332	-2.12998	2.24997	4.65341	0.792023	0.359437	1.68046	3.97726	0.687838	4.29589	3.2954	4.12747	1.41687	0.745284	2.14827	0.427758	1.73235	3.72616	1.85104	2.39107	5.40645	0.0469412	-1.62437	2.86846	-0.906199	-3.64084	1.99891	2.69733	3.49739	1.74157	4.21185	4.7398
SOD2	ENSG00000112096	-1.41586	9.34623	18.0414	2.16e-05	9.3749	10.8266	10.3229	7.01968	7.53357	9.75559	8.39753	7.60371	10.1733	7.58281	8.18547	9.15589	8.88738	8.51001	8.47691	7.15106	9.22696	9.91557	8.73933	7.56819	8.88781	7.55686	6.63919	9.00011	8.5885	8.08909	7.07855	9.61444	7.54253	9.00023	8.50167	8.10435	8.04449	6.6091	6.23267	6.31455	7.02055	6.63243	6.72322	8.78188	7.3447	8.44859	9.91328	7.95925
GZMA	ENSG00000145649	-1.51436	2.87156	18.0289	2.18e-05	2.72589	3.16818	3.53387	4.85075	2.91666	1.56922	-0.273218	1.62369	2.12046	1.89504	0.369529	2.34119	1.53393	3.3515	1.82604	4.29858	3.36549	3.13442	1.70363	2.41817	2.19207	0.482995	2.42506	1.7083	2.59937	4.066	2.17179	0.109075	3.17796	1.89649	3.21266	1.39394	0.996847	-1.70597	0.0727058	1.66621	1.75055	1.06464	-0.360985	0.792	1.3564	3.33334	0.962045	2.92113
SAMSN1	ENSG00000155307	-1.54117	3.97296	18.0222	2.18e-05	5.19869	3.70297	4.60342	4.78521	2.53183	3.4207	3.26161	2.59313	3.13129	2.7495	3.29816	3.62039	2.29482	3.15065	1.79987	2.0353	4.69104	3.69114	4.34956	3.74138	1.54886	2.10772	2.21285	2.30644	2.34633	2.84765	2.5038	1.778	2.92384	2.36479	3.70679	3.19224	1.86434	-0.194067	1.23211	1.67552	0.421606	0.960427	-0.323017	2.45291	0.69634	3.72182	2.00318	2.42274
LSR	ENSG00000105699	1.39626	8.34616	17.9911	2.22e-05	7.69308	7.72584	6.83552	4.62617	9.13289	10.0249	8.76521	8.2574	7.78946	8.09507	8.35872	8.66993	9.65739	7.624	7.57557	9.93184	3.17167	7.47151	6.78686	8.09236	8.55354	8.87153	9.1268	8.92954	9.0202	9.08547	7.82256	8.54431	7.98981	8.18336	8.37605	9.2428	8.92573	5.83635	6.71508	6.79603	6.43891	6.43464	7.16247	9.31334	7.53819	6.92892	8.49162	8.30569
F5	ENSG00000198734	2.88457	5.87146	17.9918	2.22e-05	4.43973	1.78129	3.42107	2.67266	6.74551	5.70696	3.72826	6.4739	2.95551	5.38592	7.33371	5.97068	5.97917	1.159	6.95328	3.73795	1.96304	6.90671	5.18072	1.42457	4.9076	4.31179	3.44229	5.36883	6.31194	4.67304	7.22207	8.36535	4.01235	4.62898	3.71055	4.96301	4.69366	5.58456	6.93127	7.17724	7.48498	-0.157754	6.19585	3.3547	8.50453	5.34545	5.56233	6.17999
IL24	ENSG00000162892	-2.55182	2.3213	17.9727	2.24e-05	0.962174	0.890802	0.402053	5.71799	0.759903	0.10455	-0.589245	0.306073	0.85887	1.16453	0.120708	0.610005	-0.769556	1.64034	0.605807	0.330547	3.64356	1.98128	1.08082	0.833211	0.499392	-1.01807	1.64478	-1.15299	1.03536	0.670645	-0.386202	1.01705	1.96367	-0.577915	0.326201	0.0517566	0.048894	-1.817	-0.887402	-0.772359	-1.56671	-1.97099	-3.13037	-0.32999	-0.504193	2.54649	1.12	-0.0596527
SLAMF1	ENSG00000117090	-1.52882	2.00609	17.9577	2.26e-05	2.16682	1.83489	1.67646	4.36301	2.28937	1.59409	-0.137866	0.747778	1.44961	1.3602	0.788133	1.75333	0.584081	1.73919	0.854927	1.43008	2.20338	2.85036	2.01286	0.581672	1.00387	0.197323	1.50039	0.34384	1.99182	0.81625	-1.07808	1.13319	2.37635	0.52477	0.0213465	0.317218	0.753696	-6.46085	-0.996336	-1.05066	0.165592	-0.442057	-2.50234	-0.231587	-3.16716	2.97851	-0.671416	0.519641
BTNL8	ENSG00000113303	3.69031	3.18585	17.9468	2.27e-05	1.25448	-0.972462	-2.83383	-0.900468	3.50636	4.86541	-3.3966	2.69531	-0.658188	3.89625	0.830258	2.59874	3.08764	-0.817386	3.73142	2.57551	-1.76379	0.852845	2.98239	0.581672	1.54886	4.02188	1.17212	3.76348	4.37973	4.488	-3.55613	1.56998	5.96819	3.38161	-3.17303	2.97122	-0.0943007	-4.13893	-2.02491	-2.69836	-1.39163	-5.51531	-6.5898	-2.49145	-6.33708	1.34349	-0.40223	2.16395
LILRB5	ENSG00000105609	-2.28472	3.15474	17.9126	2.31e-05	3.57893	0.012108	2.45933	6.1616	0.435704	0.859865	1.32743	1.93347	0.750617	1.64072	2.14177	2.306	-0.0603352	1.26897	-0.463827	0.831945	3.86498	0.749752	3.30384	0.535129	1.22287	0.913072	-0.115271	-0.304995	-0.229236	1.31807	1.76064	0.772893	2.26343	0.875052	2.18452	2.55426	-1.05715	2.19378	2.30565	0.337265	-0.14587	1.54719	-0.612523	0.644323	0.69634	1.96834	-1.86936	1.8841
SLC2A6	ENSG00000160326	-1.14688	4.07314	17.8731	2.36e-05	4.04007	5.06867	3.8833	5.34336	3.60815	4.32178	3.79464	3.71774	3.77154	2.14424	3.58014	4.09486	3.43183	3.27008	2.74777	3.76939	5.06453	3.30411	3.25369	3.76174	2.93731	3.89938	4.68931	3.22706	3.72919	4.16221	3.22711	4.18697	3.24932	4.29306	2.89306	3.73415	4.20805	3.66456	4.53642	4.12522	4.9132	4.59887	4.58075	3.45414	4.73505	2.61511	3.64866	3.38738
XKR9	ENSG00000221947	2.20313	1.97691	17.8244	2.42e-05	1.5394	-1.88319	-2.5582	-0.791534	3.09628	2.98582	-1.68039	2.88023	0.893222	0.646501	2.14177	1.72991	2.42559	1.82572	3.11981	2.48583	-1.54967	1.82775	0.951257	1.2043	0.687838	2.56077	2.61001	1.62662	3.1242	2.24707	-1.97116	0.622027	2.21144	2.01098	2.54227	2.06986	1.58769	0.225647	-0.691481	-2.08169	0.577123	-1.89082	0.151664	2.7221	-2.43019	-2.59063	3.16472	0.965585
EBI3	ENSG00000105246	-1.65129	1.9234	17.8094	2.44e-05	1.91113	2.32157	1.79168	4.17614	2.13001	2.14158	0.0248635	0.389731	1.86753	0.0901078	0.0511673	2.36037	0.946651	3.80533	0.247547	1.00627	3.26654	2.54022	1.96571	-0.038056	0.854487	-0.242498	0.139987	0.703883	0.60201	2.11256	0.912643	1.3407	0.935105	0.710516	1.05134	-0.310813	-0.119612	0.758315	1.62126	1.50849	-1.47651	0.24846	-1.46052	0.0807976	1.08077	1.82763	-0.827535	-0.446676
PADI1	ENSG00000142623	3.66594	5.75051	17.7798	2.48e-05	4.20888	-2.27912	-2.12757	-1.92904	3.70323	7.69976	7.12374	6.33043	5.68043	6.88177	7.75597	2.27398	3.83719	3.15065	2.47753	6.91453	-0.257902	4.98525	3.69931	8.86861	1.44817	8.18265	8.06351	6.07604	4.43545	2.00528	-4.77852	-1.8431	5.42938	5.74903	7.839	7.84925	7.37769	-6.46085	-0.996336	-5.02029	-3.35098	-7.10027	-6.5898	8.8353	-3.52973	5.51964	2.89805	6.24069
SIGLEC10	ENSG00000142512	-1.62372	4.25691	17.7452	2.53e-05	4.29869	4.57295	4.42554	6.442	4.11856	2.8444	2.96847	2.04088	3.79898	1.90472	2.72534	5.11618	3.3446	3.52038	1.86443	3.20587	6.5043	4.06633	3.74192	3.04318	2.2728	2.60113	1.70751	2.32382	2.93234	3.49612	2.00721	2.83547	3.24156	3.32265	2.97045	2.01111	1.91508	1.85656	3.44628	3.13115	-0.0451755	1.45048	0.255687	2.47736	3.09546	3.49583	0.863361	2.5168
TUFT1	ENSG00000143367	1.30835	5.45597	17.7411	2.53e-05	5.01194	4.65099	4.23847	1.24089	6.0615	6.16788	6.3999	6.31044	5.26273	5.32952	5.84542	5.29482	6.64642	4.23945	6.28267	6.17653	3.10608	4.41693	5.0353	5.43491	4.54277	7.17919	6.03579	5.58006	6.23551	6.289	5.7421	5.38028	5.31885	5.10006	4.71571	5.5449	6.39322	4.41182	3.98498	4.28881	4.36097	3.87916	3.70137	6.52374	4.97069	4.71619	6.41958	5.67912
AKR1B10	ENSG00000198074	3.17867	5.36407	17.7217	2.56e-05	4.0419	0.318439	1.9489	-4.98793	7.20493	5.35824	2.10438	5.41429	3.56864	3.47025	2.02873	6.32333	6.01824	0.173216	5.90086	5.22678	-2.50076	5.39018	3.19765	5.67652	4.09827	6.59227	2.86324	7.36839	6.48072	5.60994	-1.15403	7.39292	7.8141	5.48322	5.15063	3.01299	0.996847	-3.00142	-1.71456	-2.51779	1.68366	-7.10027	-6.5898	1.49424	-6.33708	2.87659	4.34124	7.68475
PON3	ENSG00000105852	1.65127	2.21948	17.7113	2.57e-05	0.899095	1.01984	1.64956	-0.900468	1.14051	2.02446	1.89933	1.70759	1.62338	2.6203	2.0907	2.81442	1.67523	3.37423	3.27036	2.80185	-0.574759	2.07808	0.473555	0.158981	3.56898	-0.271353	1.59824	1.65436	1.45235	2.83061	-1.00593	3.67637	2.26343	2.87721	1.83043	2.30198	2.99832	6.15547	-0.786118	2.08475	3.75638	-2.57671	-4.26788	3.52858	-2.08916	3.04081	3.31698	1.12341
AKAP7	ENSG00000118507	-1.76454	4.60185	17.6908	2.6e-05	3.82148	6.05391	6.25069	3.74339	3.82314	5.3412	2.09525	1.69119	5.29199	2.68915	2.82766	4.57142	3.71771	1.57046	5.88578	2.7184	2.26124	5.45961	2.56814	1.34586	5.74113	1.43468	1.87305	5.00845	2.0624	4.1892	1.52526	3.21266	3.98937	4.85712	3.08218	1.77555	3.76498	2.3752	2.92929	1.84183	2.16909	0.800598	1.32309	2.92061	2.05093	5.9428	3.16472	3.49241
GMDS	ENSG00000112699	1.38267	5.83661	17.591	2.74e-05	5.04782	5.03853	4.71873	3.58824	7.08512	5.93135	5.07391	6.08743	5.16419	4.0239	6.66969	6.6069	5.47505	3.41268	6.65762	6.12277	5.1349	6.00525	5.58032	4.40043	6.38204	6.59152	4.95706	5.44096	7.98622	7.12412	4.41542	6.92466	5.96348	5.76135	5.00955	5.80853	5.77381	4.26281	3.58272	3.23867	4.82061	6.78171	3.40596	4.86841	4.15777	4.88395	7.51498	6.77041
CCR2	ENSG00000121807	-1.479	2.42568	17.5932	2.74e-05	1.89506	3.01017	3.76451	3.78356	1.69019	2.2499	1.4181	0.122627	2.55529	0.919122	0.968705	3.34601	1.64118	1.4433	0.776571	1.82531	1.97173	2.74708	1.88691	0.276817	1.41298	-0.52567	0.640191	0.410438	0.761366	1.47252	0.323019	0.401526	2.24803	2.28251	1.61437	0.1089	0.808402	-3.6535	0.831085	0.21493	0.555907	-0.111584	-3.78245	-0.139469	-2.24962	3.69213	-1.43326	0.607772
VENTX	ENSG00000151650	-1.39203	1.35634	17.592	2.74e-05	2.0263	1.9034	1.45351	2.58445	-0.530613	1.44711	0.205436	0.306073	1.42635	0.12366	1.07764	0.899512	1.00136	1.49703	-0.463827	-0.10335	1.68511	1.73363	1.41157	0.944242	1.30195	0.2792	-0.314579	0.22552	-0.613379	0.420322	-0.297393	1.42124	0.828683	1.02273	1.21929	1.77555	0.781308	0.109002	0.45018	1.41156	-0.96632	-1.48556	-1.03521	0.479787	0.377163	0.594485	-1.70889	1.73553
SUSD3	ENSG00000157303	-1.58577	2.21016	17.5917	2.74e-05	1.30402	2.16295	2.35078	4.7874	1.78241	2.11318	0.975954	1.69119	1.56065	1.28805	0.930486	1.53432	0.784546	2.2579	2.40559	1.05244	1.68511	2.03488	1.62083	2.88516	1.41298	-0.0552191	1.90399	0.612543	1.59674	1.81047	-0.635561	1.05119	1.9319	1.46289	1.74491	1.10188	0.443914	-1.50666	0.45018	1.03138	-1.16336	-0.760418	-1.83492	0.776318	-0.270993	2.46207	-0.342109	0.473471
OLR1	ENSG00000173391	-2.51281	6.34957	17.5327	2.82e-05	8.56911	5.66123	6.45752	-1.92904	4.34864	5.44454	5.34149	4.73284	5.06785	3.06658	6.38485	5.82947	4.48499	5.81311	3.55488	2.99154	2.51419	4.63944	5.63258	3.95974	2.70975	4.5541	3.08535	4.14713	4.61185	5.23579	-3.19356	1.69404	4.78355	5.33252	6.58455	4.29815	4.01513	-1.50666	-0.193028	1.79136	-0.254122	-3.64084	0.32906	4.65025	2.38743	4.65775	3.26477	4.70526
ANXA13	ENSG00000104537	3.64178	4.80956	17.5089	2.86e-05	2.93688	0.692118	0.679789	-4.98793	4.00257	1.56083	-1.34597	4.65043	2.75529	4.54103	2.03775	3.76849	3.98023	-1.79877	5.20798	4.50774	2.37043	2.34889	4.70291	3.83561	2.38601	3.62383	-0.632062	3.29032	6.53206	5.72813	-1.60859	4.57512	5.23669	1.81778	3.64124	2.07704	1.6932	-1.50666	3.42532	3.07247	2.63644	1.68437	-2.19749	0.337434	2.72091	3.52386	1.77789	1.12341
INPP5D	ENSG00000168918	-1.49231	5.7677	17.487	2.89e-05	5.27209	5.50465	5.62797	8.33451	5.09403	4.69958	3.75749	5.30135	4.6625	5.1221	5.7368	5.91143	5.28693	5.66381	4.25539	4.58634	5.58352	5.57644	5.10441	4.5745	4.03023	5.19962	5.86053	4.37822	4.82534	6.1471	3.35591	4.25081	5.15784	5.38957	4.57413	4.1289	5.74693	2.46099	3.83208	4.44119	3.21887	6.91593	2.07908	4.02963	3.78575	5.88877	3.05161	5.79921
CYSTM1	ENSG00000120306	1.45472	7.62188	17.4743	2.91e-05	7.05383	6.60207	6.43258	3.62063	9.0204	8.3163	6.19345	7.85986	7.06856	6.94355	7.64473	7.32511	8.49972	5.26262	8.35027	7.4701	5.01073	6.8336	7.37921	6.82083	7.72978	9.07283	7.59313	8.08387	8.88846	8.80843	7.34312	7.55118	7.06338	8.54896	6.64063	8.11649	7.97809	7.46034	6.88138	6.32197	8.04877	8.55272	8.00726	6.57874	6.52303	6.48987	7.96251	8.07502
INTS6L	ENSG00000165359	-1.1626	3.68303	17.4609	2.93e-05	3.27481	3.55643	3.62128	5.9282	2.95679	3.91108	3.22021	2.88023	3.06503	3.48	3.28307	3.41919	3.34195	4.01583	3.82523	3.25605	2.58387	3.56927	3.54427	2.89441	1.81459	3.29035	3.16734	2.89237	2.75901	2.73005	2.85326	2.95752	3.50611	3.162	3.68208	2.72846	2.69865	0.594429	3.35222	3.8325	2.66644	3.40057	1.18498	2.75447	3.58327	3.40184	2.58621	2.73308
EPHA4	ENSG00000116106	2.04834	4.79528	17.4413	2.96e-05	3.87163	1.9847	3.05651	3.14307	4.6387	4.22822	4.03564	5.22511	5.15891	3.88651	5.62906	4.188	4.54376	1.62663	3.86364	5.69993	2.57249	3.88117	4.55784	5.16949	1.70248	4.76596	6.89331	4.31733	5.10156	3.14279	4.05332	1.95075	4.27424	4.43166	4.3463	3.56833	4.58524	3.32214	3.02994	3.98253	2.41867	6.18557	1.34683	2.38732	6.20377	4.33164	3.63002	4.40363
EVPL	ENSG00000167880	1.95192	6.22748	17.4374	2.97e-05	5.72618	4.47787	3.32869	-2.18058	8.02628	5.90467	5.43945	6.12987	5.96209	7.67675	6.63928	5.89574	6.70141	7.50963	5.68681	7.21589	-2.15972	5.26025	5.75827	7.1467	5.53153	7.03565	6.40272	6.72189	7.97939	6.37965	-3.19356	5.77065	6.38562	6.20838	5.26192	6.76961	7.39078	2.07442	2.36741	0.761073	0.638962	1.3218	0.32906	8.62759	0.202076	5.21826	6.93212	7.91243
PIK3CG	ENSG00000105851	-1.48731	2.94215	17.4176	3e-05	2.81402	2.53094	3.8123	5.07412	2.06541	2.06654	3.16455	1.93347	1.81475	1.14832	2.43583	3.26485	1.81922	1.77691	1.07823	1.09718	2.00598	3.15474	2.74052	1.74394	-0.283016	0.661533	1.45931	2.31226	2.43767	0.745284	0.0459091	-0.751948	3.00244	1.05359	1.88475	1.3824	1.57985	-2.55396	1.27961	0.108996	0.791974	-0.0890412	-0.756913	1.49424	0.483096	3.74413	1.35606	1.43182
C1orf228	ENSG00000198520	-1.50733	1.21584	17.385	3.05e-05	0.915125	0.956765	0.33609	3.81835	0.0469324	1.01528	0.454256	-0.0875911	0.54992	-0.129459	0.7666	1.20985	0.0986543	1.51945	1.19329	0.473151	0.868475	1.33827	1.00821	0.871179	0.43068	0.566896	0.378994	-1.15299	0.515205	0.670645	-1.2342	1.21077	0.743376	0.975163	0.703958	0.411085	-0.171606	4.26281	0.815055	1.70309	-0.638266	3.53182	-0.612523	0.838047	-1.94477	0.893573	1.18273	0.351135
BIK	ENSG00000100290	1.50563	4.28414	17.3624	3.09e-05	3.39685	3.64663	2.45546	1.94674	5.63344	4.47583	3.78898	3.48554	4.92366	3.94164	3.98395	2.81442	3.17352	3.28106	5.11285	5.34047	-1.36325	4.10861	2.63597	4.68254	4.59473	5.8652	4.22745	4.03199	6.215	6.19559	2.93343	4.65085	3.75341	3.76398	4.82653	4.07614	5.46827	2.05878	0.78245	3.21652	1.26699	1.27911	2.19483	4.06717	2.54861	3.1295	4.827	5.31191
ZMAT1	ENSG00000166432	-1.59281	3.98169	17.3072	3.18e-05	2.96795	3.77559	4.38329	6.57033	3.14225	4.56241	1.75605	2.628	3.39372	3.02279	3.67566	3.65809	3.20299	4.01977	4.75587	2.49421	2.09618	3.94557	3.64348	2.56439	2.69518	1.83061	3.00913	3.16733	1.78475	2.95113	6.87656	3.12319	3.15061	3.90603	2.52954	2.1124	3.23638	4.34085	6.98666	5.71865	4.74646	5.0536	5.17133	3.6038	5.8836	4.11443	2.02618	2.32862
KIF20A	ENSG00000112984	1.45493	3.22547	17.2703	3.24e-05	2.11225	2.21778	1.54395	2.63412	3.22674	3.2302	3.94198	3.51378	3.43512	3.10908	2.65676	3.90671	3.22901	4.3768	3.11186	2.95554	5.4185	3.15877	2.17917	4.03693	2.34925	3.66058	4.02593	4.09071	3.83601	2.20361	0.323019	3.65987	2.90432	3.15134	4.42974	3.94498	2.9104	-1.60287	-0.129602	0.845962	-1.39163	-1.16953	2.34978	3.55409	2.97353	1.86568	4.49336	4.07302
NR2F6	ENSG00000160113	1.19606	5.82293	17.2598	3.26e-05	5.14957	5.49913	4.43246	3.03259	6.07706	5.95715	5.73819	5.74033	5.53027	5.93368	6.10979	5.97162	6.40972	5.59729	5.84116	5.50411	4.89099	5.20773	5.13989	6.5318	6.81838	6.36915	6.85621	5.95901	6.24101	7.10328	6.51246	6.2711	6.00263	6.57433	6.0166	6.76434	5.33255	6.20825	5.84768	6.18449	5.0664	5.74267	6.18437	5.76519	5.80023	5.06179	6.11498	5.48115
ANKDD1A	ENSG00000166839	-1.13924	2.832	17.2272	3.32e-05	2.90111	2.84581	2.66475	4.81566	1.52917	2.33106	2.54759	2.5574	2.4322	2.87793	2.36595	2.637	1.31386	1.94649	2.30217	1.92795	2.8708	2.20821	2.37955	2.75921	2.80784	2.11331	2.31424	1.80224	2.30811	2.89213	1.61951	2.19176	2.20081	2.52201	2.49939	2.73755	2.08535	3.20626	2.55765	3.18428	1.10114	2.01608	0.828049	2.20606	0.882086	2.31855	1.84408	2.37331
KCP	ENSG00000135253	1.93347	3.65589	17.2129	3.34e-05	3.35926	0.907577	0.369449	0.392891	4.08274	3.72279	4.55177	4.60083	2.62849	4.83617	4.88562	3.89623	4.87933	3.88953	2.82442	4.66274	2.07213	2.33471	2.838	4.19872	1.33991	4.91507	4.49849	4.18567	4.71404	4.81119	-1.71963	0.710158	4.92989	4.88527	4.46248	4.11327	5.12596	-2.21293	-1.05405	-0.932824	-1.39163	-2.34538	-5.00484	4.98044	-1.05168	2.62254	3.7209	4.65443
NUDT8	ENSG00000167799	1.95394	3.38716	17.2028	3.36e-05	2.10528	2.28352	1.3403	0.942806	3.55162	3.45278	2.92275	2.53	2.44383	2.78663	3.25241	3.20455	2.75102	2.72157	2.73401	2.33522	1.6422	2.79964	2.29051	2.95754	4.30914	3.43803	3.47098	2.5125	3.4538	4.11842	1.82139	3.55369	2.20613	4.48216	2.31882	4.18478	3.86515	0.550374	0.0727058	1.75669	0.512514	-1.03418	-0.861883	2.43305	0.781859	1.69301	4.2708	3.27074
TJP3	ENSG00000105289	1.46879	5.96731	17.198	3.37e-05	5.45933	5.00091	4.49425	1.55123	7.38651	6.20704	5.12864	6.5164	5.44311	6.99686	6.61501	6.02007	6.91972	5.81914	6.6558	4.99966	-1.1982	5.29727	5.84355	4.99993	4.65997	6.85261	7.17162	6.35075	7.28626	8.01482	-0.871629	5.77385	5.97833	6.50345	5.25033	5.48073	6.89892	2.65028	3.377	1.25894	2.47627	2.67945	-1.09795	6.53456	-1.29269	5.07809	5.62297	6.26206
FPR1	ENSG00000171051	-1.44758	4.50132	17.1578	3.44e-05	5.30972	5.04423	5.42181	4.76194	3.62568	3.62962	3.43086	2.50208	3.74827	2.94516	4.73299	4.37034	3.77182	3.7621	1.96796	2.54354	5.59411	5.09973	4.41771	3.18559	3.95271	2.84581	1.55014	3.75923	1.93443	3.44105	0.404703	2.60201	1.94469	3.57483	3.86547	3.40397	2.9104	3.26195	1.4027	0.941645	0.108448	0.33436	0.0395533	2.1279	2.6025	4.19385	3.31698	3.68704
SLC13A2	ENSG00000007216	3.70528	2.03027	17.1339	3.48e-05	-0.28094	-1.0352	-1.95248	-4.98793	0.962719	0.789818	-6.20396	-2.59009	-1.60928	-0.0155024	-2.20122	0.82413	0.433073	-5.49921	2.64493	-1.41268	-4.82269	2.12002	2.72361	0.833211	2.03891	-0.330854	-4.3325	2.36918	-0.0530786	1.26832	-4.04155	-1.61177	7.06521	0.285763	-3.41404	-1.71962	-1.1069	0.0783053	-2.02491	-3.14582	-2.43345	-7.10027	-2.50234	-2.49145	-4.75212	0.548438	-4.37186	-6.46904
PPM1K	ENSG00000163644	-1.25515	4.49314	17.133	3.49e-05	3.95928	4.15331	4.35234	6.93155	3.82097	4.28406	4.71565	3.94562	3.79898	4.39754	3.39957	4.43692	3.46627	3.47902	4.32816	4.04247	3.98359	4.28857	4.16984	3.57881	4.60256	2.46343	4.19028	3.97078	3.25385	3.62361	5.30319	4.152	4.19747	3.50397	3.9728	3.67151	3.56304	4.67293	6.26142	6.4982	5.92592	4.47101	5.93106	3.78516	6.93744	4.7343	2.51486	2.98423
LYPD1	ENSG00000150551	-2.07373	3.76212	17.1164	3.52e-05	3.18842	5.56736	5.29626	-2.32497	1.72779	4.28023	1.86751	1.51611	4.67736	-0.253194	2.5786	3.10797	3.83531	0.887371	3.46405	2.64496	2.29625	4.68066	0.418589	1.39881	4.16852	0.566896	1.30557	4.30571	2.40182	3.45224	0.29473	2.1994	1.9886	4.08287	2.67149	1.58731	3.52067	3.51499	0.125655	-0.932824	1.08642	-1.48556	-3.13037	3.34144	-1.38289	3.09254	4.37969	1.8929
CYP2S1	ENSG00000167600	2.08935	6.296	17.1097	3.53e-05	5.9725	2.98668	2.54212	2.26946	8.74031	5.35824	2.60662	6.39132	5.74416	7.11156	4.87308	6.86458	7.79614	2.81518	6.79003	6.96331	2.45344	3.62859	5.39164	3.84041	4.96035	7.45897	6.7313	6.62706	8.22032	6.81463	-0.480839	3.05751	7.15122	6.46916	4.69211	4.62758	4.28843	-0.906265	0.815055	0.812603	-1.76602	-1.21763	2.05044	4.76295	0.483096	3.74413	4.93876	6.64779
TMEM151A	ENSG00000179292	2.51181	0.906724	17.1033	3.54e-05	-0.562353	-1.3176	-0.814976	-4.98793	0.458247	0.716195	1.14477	0.262351	-0.0243162	1.33177	0.120708	1.12265	2.0378	-2.44032	1.88947	0.982624	0.250562	0.414403	-1.62406	3.21542	0.955771	-1.06782	-1.09984	1.49981	-0.229236	2.09364	4.36359	2.25173	1.03421	1.42799	-1.44721	3.78325	3.02744	5.44114	4.61143	5.84673	4.52962	5.36453	4.56691	2.45784	4.69978	0.329939	-0.123928	-0.202257
AHNAK2	ENSG00000185567	2.26979	7.47737	17.0967	3.55e-05	6.56962	4.70717	5.5869	3.77251	7.97223	7.68885	9.63513	7.35649	7.31415	6.46801	8.24544	6.38342	5.946	7.85398	6.29033	8.48115	4.29366	5.6224	8.40214	7.93489	3.66184	8.89322	8.32897	7.57893	8.38934	6.16646	0.893906	5.57988	7.44234	6.75447	8.12375	7.29363	7.41687	-1.17545	1.49615	3.93682	4.26127	0.550783	-2.19749	8.38373	3.85644	5.89606	6.40266	8.85974
F12	ENSG00000131187	1.9382	3.04344	17.0617	3.62e-05	2.35486	1.69695	-0.0930778	-1.08104	3.83396	3.54071	2.18406	2.80604	2.81922	2.31371	3.40655	2.19069	3.27692	2.75975	3.31262	2.91238	1.84502	1.59775	2.12011	3.62953	3.62387	4.24076	4.69596	4.33744	3.01375	4.65379	5.30141	4.92394	2.70064	3.30673	3.89057	3.11065	3.25373	0.197358	2.31708	4.20291	3.9375	6.21247	2.32009	1.91525	3.00943	1.43912	3.19039	3.40594
MS4A8	ENSG00000166959	2.64425	3.2691	17.0209	3.7e-05	2.23865	0.549765	-0.115978	-3.76554	5.6887	3.18725	0.829468	3.59092	0.592355	3.67648	2.10792	3.10115	2.92736	-1.15343	3.43671	3.20587	-6.40765	3.24089	1.79278	0.219102	2.01564	4.78272	1.06667	2.13323	5.34121	4.49522	6.96953	3.23882	6.13831	2.22944	0.688771	3.59358	3.11685	7.62686	2.50367	6.04692	7.31129	8.61229	7.57816	0.807513	7.20171	3.12689	2.01473	1.12341
CABLES1	ENSG00000134508	1.26415	4.52534	17.0144	3.71e-05	4.13038	3.39628	3.50414	2.21174	4.56401	3.9913	2.96346	4.32612	3.65125	5.73972	4.83608	3.92228	4.35317	2.56508	4.73617	4.8687	5.94577	3.52312	4.37324	4.28563	3.28745	4.37832	6.56247	3.49086	5.19267	4.61948	2.04166	3.55964	4.3887	4.34544	4.1852	4.84499	4.20805	5.54091	2.55765	4.28121	3.77026	3.41642	2.70252	4.85261	2.60836	3.79924	5.00824	4.20603
VILL	ENSG00000136059	1.95374	7.0396	16.9841	3.77e-05	6.75248	3.34485	3.2071	4.96772	8.92854	7.43547	7.16032	5.77963	5.69389	7.93641	7.04657	6.27739	8.41237	3.02827	6.0818	6.13757	3.16789	5.87414	6.03158	6.81293	5.29351	8.22733	8.40056	8.40683	7.45808	7.08064	3.95957	3.62061	6.5274	6.8638	6.98965	5.78297	8.4384	5.21201	4.37904	2.51109	2.06029	2.99645	-1.09795	7.84658	0.882086	5.86235	6.22278	7.91581
NR1D1	ENSG00000126368	1.31741	5.2816	16.917	3.91e-05	5.011	3.89817	3.7801	3.42851	5.57017	5.9911	6.51479	5.61013	3.94121	3.3046	4.74543	3.96427	5.46292	6.03558	5.25208	4.4158	3.95977	5.51096	4.90764	5.9448	5.14593	7.10026	3.82232	5.63273	5.473	6.73024	5.22944	3.9083	5.78555	4.25705	5.20301	6.38439	4.85422	6.28629	4.493	4.92174	5.60612	4.93831	6.85197	7.16459	6.71464	4.12231	6.11565	5.92622
MUC5AC	ENSG00000215182	3.83913	7.88345	16.8949	3.95e-05	6.20053	-2.62016	-1.35384	-2.48543	9.82292	8.59342	5.68897	7.89204	6.36073	2.98678	8.13621	5.49471	10.2691	4.16316	3.75204	7.30649	-6.40765	6.97315	4.36053	6.01537	6.67071	11.3386	8.90611	9.36518	7.77551	5.92025	-3.55613	-2.11873	5.70934	7.40115	3.25967	10.4713	10.0806	-3.00142	-0.0394046	-3.43532	-3.35098	-3.93034	-6.5898	5.27777	-4.01515	4.34405	9.39953	7.21603
PTPRZ1	ENSG00000106278	2.8483	2.46435	16.8747	3.99e-05	0.53422	-1.3176	0.137406	0.827986	3.04134	0.859865	0.395958	2.30068	0.54992	3.8368	1.16253	1.63227	-0.303892	-1.25128	2.63015	2.80859	-2.32019	0.985819	2.59318	0.62676	0.499392	-3.20027	1.71626	1.25602	3.54152	-0.316644	3.84962	0.552205	2.39045	1.03824	0.510233	1.85285	1.34098	5.8591	2.96242	3.37632	5.40279	4.02966	3.6111	1.69107	3.78575	2.0029	-0.40223	2.30245
USP44	ENSG00000136014	-1.49836	0.893517	16.8532	4.04e-05	-0.607441	2.26411	1.95441	1.78025	0.341837	0.685661	-3.03403	-0.715622	1.14204	-0.43664	-0.931131	0.846072	0.195679	-2.99671	1.1525	-0.806957	-1.65276	1.02166	0.989476	1.11219	2.03891	-1.54316	-1.89954	0.789783	-2.1037	-0.266891	-0.635561	-1.1572	1.22461	1.06878	-0.21526	0.823279	-0.145375	0.139059	-0.36498	0.0241073	1.20019	0.713513	0.941578	0.728224	0.431102	1.40507	-1.31296	-1.94548
MISP	ENSG00000099812	2.43119	7.25726	16.8378	4.07e-05	6.72972	3.49115	2.42405	-3.11346	8.54336	6.44497	6.8949	7.86261	6.80548	8.17125	7.30296	6.9333	8.1449	5.42882	7.55372	7.85054	-0.915796	5.61068	6.60033	5.97997	7.0255	8.68721	7.78832	7.27597	8.2278	9.51416	6.25192	7.71224	7.89729	6.57	6.85285	6.10605	7.25057	4.72464	4.11178	3.30314	5.81588	5.49522	5.92022	6.18525	4.52788	6.36149	6.11498	7.40257
FAM83A	ENSG00000147689	3.35049	4.47961	16.7965	4.16e-05	3.24975	-3.7197	-5.4968	-2.87245	3.58785	2.69527	8.59821	3.89283	5.84413	3.81899	3.92685	3.45175	4.37405	2.99398	1.877	6.20555	-1.76379	4.62349	1.27898	9.16562	2.17116	3.76729	6.27612	6.39322	5.91363	5.296	-4.04155	-1.41246	5.8992	4.51441	7.68525	3.63063	7.87314	-6.46085	-2.96832	-3.79789	-3.06148	-5.51531	-6.5898	7.45407	-4.75212	5.64664	6.36821	3.92863
QSOX1	ENSG00000116260	1.33758	9.02997	16.7554	4.25e-05	8.62728	7.92178	7.9584	5.59547	9.11698	9.94397	9.44376	8.53496	8.23882	8.32497	9.66998	8.71846	9.88762	8.10908	8.71146	9.26078	7.95286	8.66884	8.26304	9.05541	9.07796	9.67393	8.78952	9.64198	9.38617	9.57154	7.14221	10.2713	8.63249	8.67456	9.10923	9.55705	9.09679	7.3202	7.41945	7.07917	7.70121	3.31442	5.52622	9.32028	6.12874	8.37855	10.6975	9.36288
LRP5	ENSG00000162337	1.07157	6.98376	16.7335	4.3e-05	6.75582	6.14294	6.08424	4.02981	6.91882	7.66508	6.27	6.5912	6.51691	7.01569	7.83196	7.67758	7.15526	7.17255	6.46027	6.29588	3.76353	6.73245	7.02283	6.87848	5.93499	7.45691	7.73849	7.00722	7.16587	7.10918	6.83266	6.68812	6.821	6.93882	6.89626	7.85748	7.34958	5.17622	5.24301	7.18906	6.39851	9.33714	7.20776	7.14622	6.94122	6.32923	8.37151	7.47613
SYT13	ENSG00000019505	2.12593	6.86525	16.6896	4.4e-05	6.30953	4.08858	4.66517	-3.40297	6.78562	7.1607	5.04812	6.9082	5.92106	4.04376	6.26471	5.84828	7.16146	0.767577	7.15274	6.82302	-1.65276	5.96842	5.66541	5.24192	4.64488	7.10044	2.9399	5.98792	8.26413	7.05029	5.75708	7.07512	5.32437	5.66783	7.41561	5.46509	7.69019	8.66412	6.41222	7.35611	7.15824	7.94784	6.75685	3.40145	7.97161	5.42777	6.792	4.57876
TNFRSF19	ENSG00000127863	-1.3874	4.70835	16.6825	4.42e-05	4.05823	6.02057	6.22757	2.97207	3.19353	4.46463	3.66795	4.56078	4.75646	5.08213	4.09826	4.52031	3.58296	3.67488	4.27808	4.65341	4.24788	4.45348	3.20173	3.76678	2.69518	2.29158	3.90686	4.13733	1.83041	3.88251	5.33044	5.05593	4.67351	3.99418	4.40788	4.80772	4.3485	3.30568	5.03384	4.73293	6.26352	-0.0890412	5.22278	4.31115	7.02143	4.9415	3.96353	3.62767
ARHGAP4	ENSG00000089820	-1.70854	5.92436	16.6806	4.42e-05	6.027	5.96255	5.23197	8.441	4.5575	4.75761	4.3857	4.10262	4.94019	4.93515	4.79147	6.03537	4.45835	5.52985	4.15573	4.02521	6.50804	5.69009	5.30621	4.42297	4.87564	3.74225	4.20277	6.08669	4.60923	5.26674	4.95563	6.86621	5.16264	7.16433	6.523	4.85128	4.09019	4.25768	5.00234	5.23906	3.44054	3.82232	2.16174	4.97615	3.14875	5.77173	3.13329	5.61277
TMEM156	ENSG00000121895	-1.85644	1.55117	16.6784	4.43e-05	0.209695	1.60738	0.968086	4.41934	0.458247	0.278317	-0.589245	0.122627	0.991625	0.0205668	-0.862418	1.1756	0.0475801	5.26206	0.341261	1.87754	1.16978	1.42113	-0.91036	0.908173	0.202411	0.176106	0.485122	0.34384	1.91761	0.670645	-1.60859	3.08661	1.5007	0.361712	0.115213	0.411085	-0.171606	-4.87589	-1.17691	-0.265399	-1.09464	-1.97099	-3.41988	0.00208559	-1.2078	2.02548	0.888672	0.130869
IPCEF1	ENSG00000074706	-1.45628	2.69325	16.6753	4.44e-05	1.91911	3.06354	3.37254	4.80594	2.47216	3.44597	-0.476035	1.73983	3.20151	1.64072	1.4048	2.74313	2.39016	1.09075	2.63756	2.04675	1.54072	3.50107	2.75723	2.03902	1.81459	1.64232	1.38449	2.52257	2.12969	2.20361	1.52526	2.55518	2.07843	2.27598	0.510233	0.520432	1.73617	0.777551	0.662156	1.2213	0.736479	-0.442057	0.609869	1.84933	1.46382	3.1164	0.784649	-0.129194
SLC5A1	ENSG00000100170	2.055	5.50347	16.6472	4.5e-05	4.32442	2.54173	4.8225	2.08888	7.65792	6.4807	3.2899	4.68603	4.52686	6.58403	5.85438	5.12686	4.75848	0.508285	6.57274	5.34047	-6.40765	6.23351	7.57591	4.58881	4.823	5.78382	5.17569	6.73602	6.47534	6.35603	2.61093	5.53609	8.94402	3.60118	3.73293	4.73358	6.08379	-0.846144	3.70302	2.02046	4.28886	-4.29291	2.84274	3.57009	1.02924	4.87931	4.77025	5.14705
TLR6	ENSG00000174130	-1.54886	2.81551	16.6434	4.51e-05	2.74395	2.23117	2.8085	5.32533	1.75536	1.84267	2.11346	2.22298	1.3542	1.90472	1.73922	2.97986	1.45774	3.9568	0.816281	1.86466	2.4284	2.61252	1.84583	2.22644	0.282581	2.19995	2.02857	2.07967	2.18697	1.52995	-0.213735	0.478832	2.7268	1.72497	2.37208	1.65602	1.44823	-2.06854	0.49111	0.633155	-1.39163	-0.413768	-1.83492	3.49304	0.232773	2.90428	1.90737	1.65508
SLC1A5	ENSG00000105281	1.16414	6.68519	16.6182	4.57e-05	6.56455	5.35292	5.2678	5.00312	6.57098	6.01394	7.47893	6.82846	6.31553	6.74866	6.38485	6.77216	6.18372	7.15922	6.69427	6.48398	8.14556	6.72227	5.69823	6.15273	7.26942	6.99572	7.29767	6.90746	7.27578	6.84712	5.01644	7.42522	6.2655	6.9339	7.32551	7.44884	6.53607	3.9769	3.37973	5.44426	2.93647	1.80962	3.08439	6.22839	5.98963	5.64208	7.20667	7.01892
TAGAP	ENSG00000164691	-1.80649	3.7114	16.5287	4.79e-05	3.36511	3.0447	3.82137	6.44478	2.98424	2.64458	2.75894	2.42486	1.93504	2.1278	2.41522	3.58494	2.26159	2.55064	2.46509	2.12446	3.38514	4.21306	3.10495	1.91727	0.627717	1.80319	2.99483	2.2286	3.43324	2.80757	0.79639	1.47255	3.21276	2.28901	2.5338	1.94988	1.31287	-0.969	1.50616	1.80838	0.773712	0.94958	-0.975093	3.481	0.431102	4.05666	1.00897	2.74284
GPIHBP1	ENSG00000277494	-1.80923	1.79008	16.5274	4.8e-05	3.50671	0.415464	-0.139248	3.27103	1.69968	0.804102	-1.34597	0.0213433	1.32932	2.31371	0.556807	0.46156	-0.913946	-0.817386	0.0618012	0.663673	2.31003	1.00385	1.80355	0.332312	0.202411	0.599137	0.00378215	1.2439	1.1406	1.85609	0.0794617	0.644569	1.34533	0.361712	0.833888	1.4831	-0.069426	0.973775	1.48606	3.70423	1.20019	0.175856	0.844825	-0.169526	-0.108264	1.38774	-0.175459	0.769361
SLAMF6	ENSG00000162739	-1.8322	3.64901	16.5238	4.8e-05	2.45694	2.28993	2.85929	6.74155	3.51445	2.85129	0.0628313	2.22298	2.24538	2.5603	2.44264	3.49406	1.35645	2.75346	2.2975	2.97964	3.83909	3.90775	2.92931	2.41817	0.627717	3.69081	2.13021	1.1817	2.96546	1.01034	-0.134663	1.76777	3.18876	1.73452	0.527408	2.33229	1.52373	-2.55396	-0.646393	-0.0353937	-0.29209	-0.181405	-2.34188	1.04852	-2.43019	3.6179	-0.827535	1.83016
PPL	ENSG00000118898	1.82612	7.28991	16.4878	4.9e-05	6.27501	6.06049	6.07163	-0.269113	8.08879	7.29998	7.84581	6.7109	7.01838	7.79877	7.35213	6.74541	7.80301	9.78208	6.39729	7.15635	0.250562	6.9287	5.97199	8.50082	5.64203	7.12521	8.57179	7.97909	6.9442	7.12732	6.69333	5.42002	6.67387	7.29093	7.17595	7.0363	7.98414	8.40096	7.63209	7.35882	8.31864	5.06684	8.67724	8.97848	6.43379	6.97007	6.76236	8.13568
MSR1	ENSG00000038945	-1.59283	5.96084	16.4804	4.92e-05	7.41765	6.23346	6.70113	3.67622	4.58465	3.66722	5.2904	4.42114	5.17819	4.20134	5.5319	6.00064	4.96182	3.58383	3.91331	3.81698	6.09593	5.00441	5.59511	3.59591	4.06465	4.19403	3.05465	4.75657	4.84994	5.016	1.91729	3.0192	4.94748	5.32621	5.80623	4.77279	4.46375	2.25682	2.58154	2.60664	1.92617	1.95772	1.79821	4.58536	4.57056	5.50163	2.7745	4.9868
PYHIN1	ENSG00000163564	-1.96897	1.38965	16.47	4.94e-05	0.977522	0.749074	1.65633	4.15418	1.19521	0.414891	-2.50352	0.779142	0.506198	1.79446	-1.5338	1.06769	-1.25498	0.173216	0.208287	-0.208319	1.68511	2.02608	0.720773	0.437282	-0.839409	-1.54316	0.485122	-0.762202	0.683887	0.190316	-0.254957	-0.940393	1.12695	0.386165	0.475257	-0.84968	-1.58224	-4.13893	-1.53948	-0.496725	-1.23551	-1.54568	-2.68291	-0.589634	-3.52973	2.00858	-2.78689	0.299141
PKP2	ENSG00000057294	1.28912	5.21813	16.4203	5.07e-05	3.88594	4.34408	4.99605	3.44531	5.69168	4.8379	4.4764	5.28506	5.40642	5.48444	5.27213	5.78544	6.24769	7.87252	5.34664	5.51446	-0.257902	5.22031	5.40142	5.51354	4.61035	5.79604	4.31496	5.62282	5.4247	4.506	0.531336	4.45272	4.89075	4.77964	5.27532	2.95573	5.71193	4.89505	3.6201	3.44596	3.05463	1.38757	4.58699	5.17313	0.993834	5.31884	5.15627	5.54881
GPR84	ENSG00000139572	-1.59847	1.12767	16.42	5.07e-05	1.96603	2.35253	1.84602	-2.04933	-1.06113	0.990515	0.894077	0.122627	0.673655	-2.41239	0.187051	2.43103	-0.239041	0.1155	-1.13873	-0.891846	2.69826	0.493115	0.239883	-1.14768	0.801048	-0.242498	-2.26211	-0.13705	-0.518742	0.389625	-2.45659	-0.751948	-0.0584969	0.840075	1.28135	0.9381	-0.0209275	-1.70597	-1.38336	-1.05066	-3.35098	-3.01281	-3.78245	0.40017	-3.16716	0.710543	-0.747365	1.01477
ADGRF1	ENSG00000153292	2.59378	4.91812	16.3907	5.15e-05	4.18759	0.92416	1.10311	-2.32497	2.3388	5.94108	5.80692	5.63391	4.02493	5.95946	5.68681	5.43443	5.58716	3.92496	5.37738	5.7887	-1.0501	5.53751	3.61626	5.36345	2.76661	6.16016	5.98559	6.55927	5.26511	6.56707	-6.36348	1.80827	3.64391	3.53164	1.87136	5.63277	6.03874	-6.46085	-0.940841	-5.02029	-0.792989	-5.51531	-6.5898	6.93426	-2.63664	3.60296	5.06624	4.22705
C1orf226	ENSG00000239887	1.30356	2.92438	16.3703	5.21e-05	1.68674	2.28993	2.52372	0.247285	3.35241	2.79161	1.73268	4.05857	2.70783	4.37507	3.57085	3.86433	2.85494	2.05793	4.08298	2.96764	3.34891	2.79447	4.18844	3.6892	2.68046	4.55616	3.06838	2.60071	3.32256	3.82918	4.0701	3.11514	3.71098	3.08567	2.81478	3.33079	4.17069	-0.194067	1.26788	3.23238	1.15857	6.05122	0.124442	2.46763	4.53405	2.60764	4.1504	2.49962
PHGR1	ENSG00000233041	3.28761	2.72739	16.3414	5.29e-05	1.51857	-4.94209	-5.4968	-2.48543	6.9532	-1.18881	-3.03403	2.9645	2.62849	3.67931	1.63613	2.37931	2.91316	-4.27682	2.80481	2.80859	-6.40765	-3.51971	2.22794	3.08417	1.0955	5.66082	-1.03972	2.71929	6.20637	4.20692	0.816427	-2.45977	6.52074	3.9882	-3.41404	-3.40768	0.298614	0.333562	3.63844	1.30764	-3.06148	-4.29291	1.71854	-1.8814	3.20788	-0.793119	-1.31296	3.68704
MICALCL	ENSG00000133808	1.73005	1.34183	16.336	5.3e-05	0.426507	-0.377304	0.352866	-1.21534	2.15783	1.61855	-0.0141307	1.49737	0.750617	1.83553	0.505733	1.52754	2.0378	3.06938	-0.596582	1.30217	-0.140863	0.749752	1.30952	1.37258	-1.46744	1.56282	2.32571	1.87479	1.22508	-1.50568	-2.45659	-2.90723	2.22199	0.0912601	0.861238	0.771128	1.37762	-4.13893	-2.27644	-1.31985	-0.371162	0.91654	-1.73182	0.995328	-0.070296	0.0938718	-0.0260811	0.769361
HLA-DQB2	ENSG00000232629	-1.36031	4.81841	16.3242	5.34e-05	5.40432	5.39813	5.64211	5.49555	5.119	4.47917	3.40891	2.53919	4.8181	3.44725	5.0934	4.35225	4.00387	3.3199	3.73832	1.97665	6.11812	5.07008	3.62842	4.99993	2.82132	3.15864	3.30412	2.60545	3.35729	3.76186	1.51304	3.2826	4.59452	3.72377	3.79098	4.56003	4.82632	-0.846144	3.47717	3.53302	1.4039	1.60364	1.27438	2.60713	2.05093	5.44358	1.77789	3.472
SDC1	ENSG00000115884	1.54381	8.55149	16.3197	5.35e-05	8.28212	6.85895	7.07456	2.95654	9.32054	8.23256	8.82408	9.03059	8.32451	8.59646	9.10816	7.53574	9.17228	9.53116	7.92125	8.77063	6.96181	8.46537	6.85669	10.085	7.10552	8.73129	9.23072	9.39897	10.0861	9.21375	6.89876	8.13797	9.22672	7.4323	9.41739	9.769	9.78116	3.02095	4.49928	3.62957	4.11662	10.6972	1.66286	8.74968	6.56661	7.22063	9.09409	9.48199
DNAH3	ENSG00000158486	2.06672	0.926095	16.278	5.47e-05	0.381064	-3.7197	-2.9943	-0.269113	1.05435	2.46744	-0.712102	2.33274	0.633578	1.73057	2.6272	1.18424	1.46748	2.10812	1.77321	1.39468	-2.01533	-0.545704	1.02671	0.62676	-0.534555	2.49803	3.28662	2.31805	0.643529	1.83346	-2.66304	-4.7817	2.29874	0.386165	1.12088	1.39394	-0.0209275	-1.2514	-1.81078	-0.301469	0.444875	0.0392828	0.204613	1.51328	-2.08916	-0.241477	0.486125	1.16758
SCD5	ENSG00000145284	-1.40439	5.58578	16.2705	5.49e-05	4.83892	7.03077	7.04163	3.03259	4.92629	6.01279	4.84793	3.33538	6.0118	4.25152	4.17586	5.35823	5.09669	4.44379	6.36809	5.02304	4.59868	5.98099	4.48112	3.84994	5.56798	4.14027	2.79472	5.84224	4.93913	5.41414	2.24014	5.2103	3.81045	5.82422	3.8174	4.31342	5.15198	7.36897	3.14982	5.73655	2.25058	6.51433	4.50889	4.85541	5.56038	5.95241	4.74449	5.15072
MMP3	ENSG00000149968	2.18355	1.13942	16.2347	5.6e-05	-0.518631	-2.00349	0.757441	-4.25097	1.69019	-0.711487	3.47728	2.1165	0.893222	3.36196	1.14595	0.721036	0.0733432	0.53788	1.80646	-0.10335	4.42128	1.10756	-0.039093	4.35761	1.73134	0.764627	-2.95399	1.64517	1.42879	0.259857	-6.36348	1.19558	3.13674	-1.55446	0.181811	1.45031	0.298614	-6.46085	0.846939	-5.02029	-3.35098	-7.10027	-6.5898	1.29954	-1.69323	-0.475149	3.08484	0.351135
WDR86	ENSG00000187260	-1.57566	2.08403	16.2279	5.62e-05	2.79682	1.31215	1.67646	4.32722	0.435704	0.505088	1.51714	1.7238	1.11319	1.4945	1.90607	1.04889	0.889789	1.9684	1.17304	0.90925	3.49774	1.09079	2.01286	2.55276	0.117522	0.82039	1.672	0.554827	0.8703	1.18138	1.54941	1.50986	1.98241	0.925976	1.32129	3.68332	0.652666	4.34891	0.679967	2.22447	1.58238	6.08724	0.549748	2.01216	1.72361	1.30708	0.729682	2.99244
BTN2A2	ENSG00000124508	-1.02761	4.18087	16.2134	5.66e-05	3.94764	4.50155	4.66685	5.76946	3.74737	4.43166	2.90718	3.43228	4.0365	3.33356	3.47453	4.11307	3.77771	4.2827	3.20953	2.86789	4.15555	4.00273	4.24285	3.06792	2.83468	2.6558	3.10213	3.66917	3.63712	3.01286	1.5007	3.23139	3.91817	3.52339	3.55384	4.19306	3.52476	1.20448	3.05746	3.11756	2.34637	0.824544	1.49235	3.38861	3.15277	3.86176	4.00752	3.49241
DSG3	ENSG00000134757	3.54868	4.13237	16.1782	5.77e-05	2.62717	-4.20512	-4.75983	-0.163503	4.61506	-2.21738	6.53899	3.02462	3.88684	4.31643	2.74749	2.27802	2.32194	3.07444	2.63756	2.94334	-6.40765	0.638721	4.95669	5.05044	0.027324	3.49268	3.42105	3.58277	4.86975	3.76485	-6.36348	-2.45977	3.70535	1.63601	-1.04058	2.77775	2.31051	-4.13893	-6.66876	-5.02029	-4.93595	-5.51531	-6.5898	0.91167	-6.33708	-0.607904	4.2923	1.60242
TSPAN8	ENSG00000127324	2.11592	8.35774	16.1538	5.84e-05	7.48145	5.88737	7.03369	-1.5285	9.90615	8.03079	3.8198	8.67663	7.33382	8.93858	9.16899	8.2301	7.2147	0.0957368	8.63429	8.59374	-4.08572	7.91395	8.44735	7.06817	7.43535	9.10107	7.31828	8.88638	10.2179	9.20949	5.11073	7.06888	9.26233	8.7032	7.71202	7.67188	8.70223	0.384637	4.06341	2.2371	3.83113	3.95975	-0.286023	7.51351	6.51525	7.44522	8.93121	8.0923
LINC00675	ENSG00000263429	3.29412	2.01097	16.1517	5.85e-05	0.728162	-2.82661	-5.4968	-4.25097	4.42358	2.62057	-1.81164	2.44455	-1.42871	3.53714	0.369529	1.98852	0.601892	-7.08417	2.79491	-1.07826	-6.40765	0.706359	0.951257	-0.751752	-2.60494	3.37192	2.69651	2.79602	0.971583	3.59698	-4.04155	-1.32226	2.50287	1.17083	-3.17303	0.660805	0.652666	-6.46085	-6.66876	-4.28332	-4.93595	-5.51531	-5.00484	-0.808644	-2.87765	0.255461	2.4312	0.825577
GJB3	ENSG00000188910	1.91282	5.25803	16.1168	5.96e-05	5.08815	2.52552	1.28018	-0.197854	6.60326	5.70838	7.50997	5.10958	5.26437	5.84908	5.49554	5.19577	5.55495	6.09651	4.53171	6.0627	-1.0501	4.73566	4.82683	7.06254	5.08575	5.6445	6.25039	4.58097	6.16107	5.75698	-6.36348	3.96538	4.81612	4.47932	5.5478	6.2673	6.68489	-3.6535	-0.25937	-5.02029	-1.02906	-5.51531	-5.00484	6.88187	-4.75212	4.33164	5.86456	6.01754
CTSW	ENSG00000172543	-1.56023	3.01629	16.0884	6.05e-05	2.47867	1.92003	2.52001	5.82665	1.9745	2.45844	3.37158	1.35892	1.95144	1.77347	1.62421	2.84471	-0.146923	-0.00735665	1.7597	0.633616	4.0384	3.47545	2.05852	1.91727	2.93731	0.706621	-1.52515	0.515026	1.05087	2.69282	1.99846	0.374809	2.87454	2.22267	0.874722	1.94988	0.115492	-1.33157	1.19542	-0.162306	1.01047	0.894085	-1.38035	3.11393	0.321129	1.87192	0.672538	0.948809
CYP4F3	ENSG00000186529	2.3049	4.16259	16.0795	6.07e-05	3.64049	-0.260264	0.33609	1.21501	4.69435	3.46856	5.70781	4.02298	3.27499	6.48384	0.606135	4.46821	4.681	-3.17728	3.9465	3.4963	-4.82269	3.02388	2.54907	3.85942	1.33991	3.33889	2.75708	4.51187	3.54427	5.49387	1.07115	2.77545	4.54602	3.54799	3.19665	3.11763	4.89744	-0.01791	3.99924	5.57435	7.56614	-1.81487	8.67541	3.0599	7.49926	3.16807	2.20809	3.77294
CXCR4	ENSG00000121966	-1.30588	7.09519	16.0703	6.1e-05	7.1117	6.67247	7.62274	9.18858	7.22684	6.68047	5.61822	6.44608	5.98617	6.67383	6.29933	6.38083	6.22417	5.72539	5.98711	5.44368	6.41073	7.95552	6.89054	6.03118	4.63346	5.27702	5.81801	6.09978	7.60915	6.53806	5.29785	5.80483	6.02162	5.97087	6.33125	6.24278	5.34301	1.81992	4.63445	4.96033	3.35407	3.16769	2.62694	5.81641	5.9206	7.07784	5.94141	6.54933
LILRA5	ENSG00000187116	-1.49756	2.11952	16.0701	6.1e-05	3.17517	1.62777	1.49188	3.93787	0.267199	1.47416	2.25137	0.981451	0.926774	0.422184	1.84574	2.42376	0.815407	1.17792	0.479589	0.0861281	1.66381	1.48672	2.47692	0.158981	2.03891	-0.00589143	0.52548	-0.378058	1.1406	1.91116	0.175677	0.347588	0.842423	1.76281	2.03642	1.78434	0.607104	-1.41646	-0.36498	-0.338463	0.0790039	-1.16953	-0.481279	0.792	-1.5822	1.6573	1.80473	1.5025
BCAS1	ENSG00000064787	2.54586	6.18349	15.9975	6.34e-05	5.5742	1.3247	1.55848	1.14821	7.45676	6.32998	3.90848	5.74232	4.38621	6.08559	6.41587	6.14288	5.91026	2.67572	5.70808	6.69516	4.69236	4.82712	4.62159	5.71357	3.11205	7.04135	6.64892	6.78913	7.85471	6.00053	-2.27602	3.21266	4.91127	6.36537	4.4044	5.97867	7.14759	-2.37339	-1.31121	2.55714	0.373909	-3.64084	-6.5898	6.65522	3.62726	4.48517	5.47311	7.00555
UGT2B7	ENSG00000171234	3.37638	3.91851	15.9711	6.43e-05	1.38682	1.42132	1.32338	-4.98793	3.29408	1.68951	2.07682	-3.43809	1.66374	0.394962	1.1122	2.16036	0.472333	-1.95489	3.18699	4.08751	-6.40765	2.63583	0.332001	-0.872046	3.80445	2.12443	-0.0845737	1.15605	1.86592	3.89895	-1.31909	0.98207	5.42938	2.28251	4.6058	0.753317	0.637638	-1.817	0.530911	-3.43532	0.0790039	-5.51531	-6.5898	1.11237	1.59956	1.00005	1.22309	2.44684
SLC16A6	ENSG00000108932	-1.52878	2.26589	15.9405	6.54e-05	3.38539	0.672622	3.19552	3.55768	0.0469324	0.396154	1.23067	1.91946	0.366474	1.30277	2.16664	1.98358	0.32998	2.11304	1.14212	-0.32153	2.57819	1.03926	1.75999	1.01378	-0.678945	0.583107	0.0870377	0.721477	1.5096	1.84482	2.79387	1.35444	0.668219	1.15668	1.57361	1.75779	1.41336	2.67614	3.27522	2.11926	-0.848484	1.69089	0.375981	2.56211	1.77666	1.35245	1.18273	2.72817
PRELID2	ENSG00000186314	1.23471	2.80001	15.9291	6.58e-05	2.55227	1.5228	1.73522	0.272597	3.44843	2.98895	2.19265	2.82118	2.95551	3.46044	1.94494	2.31389	3.5852	3.00196	2.76478	2.85492	-0.257902	2.11173	2.23591	2.6323	2.66558	3.9487	3.64134	4.33601	3.66763	3.03782	3.03953	2.19176	3.07115	2.77444	2.31388	3.20867	3.46002	-0.627963	2.04892	1.35475	1.46208	0.536356	2.33204	3.17201	0.957538	1.82763	3.87132	2.08938
COL4A3	ENSG00000169031	-2.65849	2.81051	15.9118	6.64e-05	0.0151922	-1.0352	1.30625	6.35803	0.864872	1.13312	0.616224	0.747778	1.02299	0.820268	-0.059864	0.779217	1.32463	-0.425961	0.0396055	1.02954	-1.54967	1.59775	-0.486552	-0.038056	-0.0688913	-1.286	0.938028	2.27103	0.190478	-0.421614	0.0115576	1.85734	0.909227	1.05359	-1.25876	-0.905175	4.16284	-3.29093	0.996575	2.62597	-0.111518	-3.01281	-2.68291	0.792	0.431102	2.88896	0.418221	2.39204
KRT15	ENSG00000171346	1.81825	3.53939	15.859	6.82e-05	3.34749	1.19405	0.625597	-3.76554	3.72198	3.54497	3.51543	4.10572	3.78989	4.33267	4.95628	3.46067	5.72052	7.45335	8.02189	5.48635	-1.0501	3.76172	3.09184	4.87702	2.2728	5.66606	3.27779	4.36428	4.85657	4.17127	-0.691056	3.54773	4.33868	2.97718	5.63803	3.42662	4.05527	-4.87589	0.644122	-0.772359	-0.638266	-5.51531	-5.00484	5.11588	-0.609162	2.7902	2.58621	6.45929
SLC9A3	ENSG00000066230	2.3615	3.09519	15.807	7.01e-05	2.31312	-0.549771	-0.777982	1.12059	3.77233	2.41256	-0.712102	4.28027	-0.561973	0.71414	4.49186	1.74751	4.05164	1.34628	3.55488	3.4147	0.99323	0.331148	4.18844	0.158981	0.282581	6.10999	-1.22816	1.82683	4.49904	2.16788	1.18341	0.172501	4.82998	2.01882	0.2864	2.5491	-1.51353	-1.817	2.44758	-0.0353937	-0.181059	8.56343	0.508229	0.925955	0.00276743	-0.324732	0.233006	3.45725
DNER	ENSG00000187957	1.89011	1.29687	15.8036	7.03e-05	-0.076926	-0.912341	0.525568	-0.423146	0.0469324	0.0576294	2.2265	-2.30058	0.926774	-0.704573	-0.673973	0.0346286	-0.443055	0.566879	1.2033	1.20331	4.04253	1.30956	1.71508	3.83561	0.282581	-1.77143	-2.4065	1.2069	-1.06976	1.47252	6.43317	0.262699	1.16024	1.71535	1.54016	-1.22005	3.14369	6.95423	1.85872	6.17918	3.05084	-1.60842	6.65827	-0.510563	6.75353	1.64277	-2.49739	-0.165263
SSTR1	ENSG00000139874	2.37975	2.63114	15.7948	7.06e-05	0.992708	0.461634	1.03198	0.221522	3.69376	3.11461	1.97097	2.60193	2.01521	2.99587	2.09933	2.39055	2.88434	-4.27682	3.17939	3.65808	-2.70721	1.26539	0.83012	0.979431	-0.40331	3.72226	0.400853	3.44923	3.41237	2.94058	6.35441	3.55667	5.68762	3.33213	2.26352	1.819	3.58866	5.70122	5.8899	5.1757	7.05711	7.48123	6.63676	-0.510563	6.45102	2.91943	4.92964	3.06039
LILRA6	ENSG00000244482	-1.51201	1.83665	15.7543	7.21e-05	3.17849	1.18031	2.3382	2.61446	1.45264	0.746096	1.82395	1.43966	0.316721	0.367217	1.75024	2.01297	1.06695	0.677379	-0.596582	0.292579	1.87312	1.25037	2.58071	-0.351214	0.35853	-0.300796	-0.982004	-0.495098	1.03536	0.0402906	-0.871629	-0.216911	0.909227	1.45135	1.96258	1.73074	0.373092	-0.969	-1.17691	-0.877329	-1.76602	-3.19338	-1.54541	0.91167	-0.910818	0.85626	0.151706	1.46759
WNK4	ENSG00000126562	2.39273	1.27951	15.733	7.29e-05	-0.702078	-1.3176	0.212858	-0.900468	2.62941	0.451649	0.51029	0.682927	-0.306716	4.53636	-0.357945	2.28607	0.241849	0.1155	1.90182	-0.00550236	0.462716	1.30956	1.39742	-0.872046	1.13922	1.46998	-2.74754	0.99178	-2.24809	1.01034	5.14084	0.772893	1.95105	0.925976	1.10952	0.190584	-0.119612	3.16303	6.3169	3.42404	4.52417	5.53794	6.7269	0.0550345	7.62536	1.01141	0.888672	1.60242
CHST6	ENSG00000183196	1.83534	2.29709	15.7315	7.3e-05	1.46513	1.13829	-0.0264801	-0.900468	1.74623	3.26418	1.51714	1.98818	0.823681	2.86311	2.6031	0.247435	1.36691	3.40266	0.341261	1.83855	4.111	1.33827	2.19561	2.65424	-0.40331	3.82806	2.63328	1.82683	1.42879	-0.316644	-2.11555	2.28798	3.27993	2.94873	3.69353	3.68802	3.74057	4.15661	1.81908	-1.1134	-2.43345	-3.93034	-3.13037	2.75047	-1.12763	0.905799	1.81797	2.30903
TESPA1	ENSG00000135426	-1.6906	1.95218	15.6909	7.46e-05	1.31615	1.45594	1.92105	4.67444	2.21189	1.69719	0.894077	1.15885	1.42635	1.60553	0.830258	2.42376	0.372105	1.32946	0.763088	1.98857	1.46887	2.56472	2.21187	1.49921	0.854487	0.018154	2.03557	-0.304995	1.12603	0.670645	-0.432744	0.552205	2.43194	0.958953	0.88808	0.499216	0.199761	-3.6535	1.32559	0.189167	1.13014	0.230648	-2.88936	0.0288029	-2.43019	3.07098	-1.31296	-0.0261001
ESRP2	ENSG00000103067	1.34321	5.28961	15.6872	7.47e-05	4.06723	4.97926	4.52972	-0.900468	6.2017	5.41052	4.48866	5.75519	5.1677	5.44849	5.58898	5.8931	6.28366	5.59068	5.62573	4.56261	-0.103868	5.1298	4.89259	4.85587	5.64961	6.02725	4.74805	6.03265	6.08023	4.39446	3.95506	5.35828	4.9411	5.64014	5.07526	4.55618	5.72176	3.40797	3.48985	1.11585	3.23898	4.62382	3.84795	5.99342	3.78056	4.55379	5.40348	6.13944
RGS18	ENSG00000150681	-1.52564	1.6547	15.681	7.5e-05	1.44319	1.66771	2.8998	3.40009	0.930835	0.886959	0.238988	-0.474614	1.05369	-0.0155024	0.987442	2.29008	0.75301	0.415674	0.266783	0.0410402	2.71388	1.79706	1.6569	-0.351214	-1.22643	-0.710885	-1.36903	0.22552	0.162189	0.389625	-0.582122	-0.533768	0.698753	1.1134	0.953077	-0.60032	-1.32508	-1.93729	0.511148	0.0529621	-1.31146	-0.470912	-4.26788	-1.01146	-0.108264	2.2815	-1.86936	-1.11149
ACOT11	ENSG00000162390	1.22124	3.4607	15.6684	7.55e-05	3.00587	2.48697	2.76529	-0.0971601	4.83773	3.64359	3.83907	3.95595	3.25532	4.25152	4.21415	3.73213	3.59857	4.30653	3.8317	3.38343	1.25769	2.54638	3.7335	3.94201	3.66932	3.56179	3.77288	3.25451	3.85381	3.28301	3.63793	2.64736	4.84712	3.88474	3.77668	3.35166	3.47489	1.97794	3.55403	3.56593	2.89483	2.46006	3.78415	3.75947	4.18354	3.03526	3.11196	4.21658
SP6	ENSG00000189120	1.46299	2.60596	15.6582	7.59e-05	2.1466	1.5228	0.806981	-0.00303793	2.96469	1.56922	3.33326	2.09173	1.77845	4.77941	3.16459	1.43647	1.45774	4.10132	2.03681	2.22867	1.86381	1.47384	0.808904	4.52772	1.22287	3.59415	2.45148	3.08478	1.83937	2.53346	0.755459	2.60201	2.1901	2.81553	0.791865	2.92821	3.84566	-0.438486	0.588627	1.60907	0.512514	-0.991744	-1.73182	3.89089	1.96213	2.44542	2.60924	2.35432
PDZD3	ENSG00000172367	2.51235	2.81128	15.641	7.66e-05	2.15337	-1.10079	-1.19912	-2.666	4.92326	1.8836	-1.07467	3.75765	2.727	4.78335	0.930486	3.6299	3.21461	-5.49921	3.32185	3.8336	-6.40765	2.06954	3.70219	0.332312	1.78737	4.14163	2.23127	2.97537	3.25719	3.77676	-6.36348	-1.8431	3.88702	3.82562	1.03942	-1.15134	0.478062	-2.37339	3.38245	-0.338463	5.46458	-7.10027	3.07731	0.695247	-4.75212	1.5907	0.418221	3.71955
ADAP1	ENSG00000105963	1.72484	5.3421	15.6373	7.67e-05	5.07572	3.07472	2.64786	2.92894	6.81184	5.18487	4.79534	5.40049	4.18946	5.4989	5.60878	4.45041	5.45376	5.26594	5.15541	4.69948	2.63947	3.45266	5.40584	4.65288	4.48464	6.7894	5.55106	4.5332	7.47794	7.79692	0.0794617	5.32552	5.04873	5.54493	4.95029	6.16492	5.39253	2.32378	1.02473	1.51887	0.618642	4.6567	3.27902	4.9264	3.09546	3.48364	5.64727	5.46943
CYTIP	ENSG00000115165	-1.46171	4.34468	15.63	7.7e-05	4.95201	3.73152	4.36377	6.44791	4.39319	4.29801	3.20756	3.36152	3.30081	3.57098	3.52349	3.59145	3.05568	3.68649	2.82766	2.82863	4.59446	5.31092	4.23094	3.56729	2.55694	3.20651	3.1832	2.46106	3.99282	3.34031	0.985246	2.65848	4.19346	3.07066	4.52153	3.37805	2.68043	-2.06854	1.25605	1.64742	1.02599	0.661283	-0.612523	2.96625	1.41111	4.53128	2.35152	3.86075
IL7R	ENSG00000168685	-1.76093	5.58015	15.6144	7.77e-05	6.0485	5.10458	5.71204	7.93583	6.33937	5.72631	4.26467	3.9696	4.89216	5.33937	3.99325	5.45332	4.40101	4.38394	3.85889	5.14657	5.9747	6.7365	5.93145	5.29701	3.20755	3.62579	4.36863	3.4728	4.00482	3.17014	1.33001	3.64317	5.16127	3.48711	4.21863	4.68743	3.40117	-1.817	3.29558	2.87655	1.2138	2.53091	-0.612523	2.78614	0.202076	6.37804	2.95307	3.46907
PDLIM3	ENSG00000154553	-1.59182	6.56106	15.5881	7.87e-05	7.62283	7.53119	7.29768	4.62125	4.63623	5.17047	4.81772	6.09212	5.96108	5.99445	5.754	5.64661	5.27449	5.42437	5.20735	6.28142	5.18528	6.39724	8.46431	5.81932	5.15661	4.86706	5.64735	5.2951	6.21242	6.08259	4.65124	5.33595	6.31562	5.49381	6.36657	7.39296	5.44526	2.98002	4.3035	5.33176	1.86711	1.81561	1.42701	5.66283	4.26747	6.17551	5.56821	6.63866
ACSM3	ENSG00000005187	-1.66537	5.30673	15.5812	7.9e-05	3.80652	7.0753	6.76891	1.98553	4.69791	5.23119	1.07217	3.11343	6.27214	4.22084	4.01167	4.62634	4.80343	1.08073	4.67359	2.14591	-0.430369	5.45307	2.89448	2.08821	5.83052	4.15118	2.18162	5.5496	1.95931	4.63755	1.25857	1.49753	2.65075	5.80508	3.2648	1.73981	4.09157	0.699018	4.05831	3.46219	3.13194	0.317584	4.42491	3.84464	2.49264	5.2958	4.7989	1.91897
SMIM22	ENSG00000267795	2.01486	5.88271	15.5582	8e-05	5.10047	4.42642	3.43886	-3.40297	6.35747	5.96432	5.96378	5.38145	4.85561	4.8387	5.74371	5.57039	6.381	5.15513	6.32429	5.03602	-2.01533	4.638	4.48614	5.64263	6.72642	6.37905	6.55487	6.19377	6.31113	7.35069	5.91816	6.21431	5.31269	7.21319	5.85891	7.2546	6.66163	5.74463	3.98856	3.98065	5.91918	5.55727	3.65694	6.43351	4.48549	4.39589	5.63143	6.3934
FOXA3	ENSG00000170608	1.82314	4.95316	15.5565	8.01e-05	3.81723	4.30029	2.70124	-2.48543	6.5406	5.17528	2.33908	3.5865	4.05179	4.44973	3.5863	5.65634	6.42325	-2.32928	6.13805	3.65435	-2.94822	4.53014	3.90577	3.54397	6.85899	6.27873	4.52734	5.71243	5.92367	6.55545	5.95252	5.08094	4.02144	5.03969	5.048	6.20519	5.83067	4.75529	5.52075	5.14252	3.74705	5.32206	4.74279	5.51121	4.14371	4.25127	5.35095	5.23443
HOXA13	ENSG00000106031	4.31791	2.99258	15.5086	8.21e-05	0.798984	-4.94209	-5.4968	-3.40297	4.22592	2.53323	0.690863	2.67878	1.88471	3.59809	3.34975	0.0153924	-2.22327	-2.99671	3.36265	-0.32153	-0.299125	0.180731	1.78194	-0.537627	0.564981	-3.73078	5.38209	4.76825	-1.00417	-0.723269	-4.77852	-6.36666	-3.17824	1.82674	2.21134	2.47497	0.373092	-6.46085	-6.66876	-5.02029	-4.93595	-7.10027	-5.00484	2.92773	-4.75212	0.484662	3.29821	4.66088
KLF5	ENSG00000102554	1.70773	7.39233	15.4732	8.37e-05	7.21122	5.15463	5.22913	0.566658	7.9597	6.96958	8.3662	7.37906	7.12521	7.86737	7.2677	7.5045	7.784	6.73291	7.68743	6.77865	3.31857	7.08087	7.18754	7.64108	6.42683	7.52811	8.43025	8.78877	8.05755	7.70874	3.2677	6.71732	7.31708	6.25891	6.58941	5.79988	8.17838	2.82223	2.51859	2.86439	2.94466	0.647924	2.5523	7.86419	1.98033	6.71109	7.49452	8.18229
TBX15	ENSG00000092607	2.42663	1.88061	15.4527	8.46e-05	1.30402	-2.27912	-1.79636	-3.40297	3.30966	2.61652	-0.137866	1.49737	0.787611	3.89139	3.19312	2.22458	1.20153	0.28215	-0.31341	2.59124	3.6917	0.5918	1.08082	2.0556	-3.34191	2.91787	2.02153	2.71929	1.33053	1.82201	0.456697	-1.00911	1.04614	0.840075	3.88392	0.953781	3.29023	-2.06854	-1.71456	-0.195858	-0.906199	-2.34538	-2.19749	-0.906491	0.292274	0.977058	3.41169	2.62635
GRAP2	ENSG00000100351	-1.39953	2.00433	15.4071	8.67e-05	1.36365	1.95273	2.396	4.3242	1.83504	1.64259	-0.0954308	0.468802	1.62338	1.22761	0.653832	2.23294	0.529289	0.954747	1.29047	1.53137	1.73701	2.91849	1.04497	0.670481	1.58092	0.0418053	2.06325	1.29179	0.852706	1.67701	1.70798	1.55815	2.52007	1.4857	1.03942	1.2103	0.781308	2.11279	1.21998	2.2371	3.31672	0.492189	2.39034	0.499023	1.09755	2.98716	-0.912424	0.038751
DNAJA4	ENSG00000140403	1.01903	5.07174	15.3746	8.82e-05	5.12307	3.46872	3.62128	3.99981	5.65556	5.63836	5.64428	6.15325	4.68718	6.05494	4.82441	4.82378	4.91983	5.37961	5.52298	5.73839	2.92997	4.32309	4.93482	5.47244	3.22795	6.67258	6.12139	5.87994	5.53085	5.17633	4.25215	3.13518	5.2834	5.22309	4.53433	7.18322	5.644	5.9488	5.51828	4.31138	6.64604	6.5367	3.09845	6.55165	6.10041	5.00254	9.35907	6.14728
S100P	ENSG00000163993	3.14752	7.76551	15.3703	8.84e-05	6.73114	-2.43959	-1.40934	0.665511	9.03705	7.6293	9.21643	7.77878	5.8895	7.82545	8.03162	6.75614	8.73481	5.88035	7.3574	6.06059	-0.792939	8.29058	6.86475	7.88502	7.94484	9.32463	9.00793	8.61059	8.76111	9.00848	-2.45659	0.374809	5.3989	7.92734	4.97006	8.05987	10.1231	-3.00142	-1.38336	-2.21293	-3.06148	-3.19338	-4.26788	10.0614	-1.94477	5.84698	9.84502	8.60263
FLRT2	ENSG00000185070	-1.79132	6.20337	15.3596	8.89e-05	5.52478	7.49176	8.14265	3.43973	4.97596	6.52368	3.42358	3.61719	6.92236	4.90893	4.63984	6.22759	5.68909	3.2876	6.27497	4.01941	5.39527	6.96396	4.24087	3.64605	6.52691	2.67483	3.87987	6.59758	3.86921	5.72199	2.2983	7.30521	4.0169	6.4048	4.79408	4.05267	5.30784	0.0783053	4.66942	4.44256	3.39348	1.65795	-1.46052	4.84135	1.98935	7.40272	4.86734	3.80824
AMY2B	ENSG00000240038	3.73882	6.99806	15.3536	8.91e-05	2.56756	4.67813	2.85929	4.51788	2.69732	2.91849	1.85674	2.14085	8.1278	3.75084	2.42212	2.80605	6.96257	2.68567	5.05317	7.19224	1.88237	5.55367	2.75168	2.87586	12.9238	3.45794	1.18477	2.7877	2.98578	4.7354	6.2815	2.89778	3.44663	10.6237	5.09915	2.55426	2.45895	2.84976	4.20545	4.448	6.24914	3.0684	3.13982	5.98492	3.12848	7.26787	3.32627	2.6051
SYT8	ENSG00000149043	2.90438	6.66232	15.3507	8.93e-05	5.56915	3.44306	1.51443	-3.76554	7.41632	6.68843	7.6383	5.58261	3.8567	8.05786	7.33965	5.5642	6.56902	10.336	5.6234	7.31894	-4.08572	6.00133	3.38851	7.75303	6.16258	6.73172	8.7264	5.76534	5.35612	6.21651	-6.36348	8.62924	6.52633	8.13627	6.76259	5.68303	7.91513	-6.46085	3.377	-6.60525	2.1899	-5.51531	-6.5898	8.57672	-4.75212	5.01741	3.83272	8.07658
KLRB1	ENSG00000111796	-1.68205	2.60927	15.3386	8.99e-05	2.53162	3.44018	3.09191	4.42217	2.56336	2.20216	-0.422596	0.715717	2.36035	1.69753	0.0511673	1.39241	1.14191	0.650537	1.04519	1.9525	1.2144	3.47222	2.22794	2.02224	1.86754	-0.186464	1.22209	1.54003	1.82139	2.5051	1.39807	1.75746	3.01766	0.958953	0.833888	1.31114	0.426532	-2.06854	1.55524	0.360535	0.659	-0.470912	-2.19749	0.155436	-0.845229	3.41259	-0.123928	0.519641
GDF15	ENSG00000130513	2.03469	5.42961	15.3178	9.09e-05	3.99176	4.52755	3.41309	0.721727	7.01462	8.18346	4.30086	6.29017	4.10771	6.63764	7.75135	3.93641	4.17426	4.36239	7.27919	2.08057	6.67367	5.7454	3.56972	2.08821	4.99348	7.74275	5.85806	4.91978	6.10273	7.64458	3.10616	8.07609	4.79331	5.54222	5.11699	6.3952	3.79746	1.3657	2.22908	2.91635	3.61992	3.16535	3.27902	4.50558	5.76194	5.18039	6.7615	5.5994
RSPH1	ENSG00000160188	1.3788	2.33623	15.2978	9.18e-05	1.08062	1.74441	1.89265	-2.87245	3.51982	3.90778	-0.53153	2.77526	1.703	2.30643	2.8636	1.99835	2.86603	2.08325	2.96059	2.50255	-2.01533	2.02608	1.80355	1.47476	2.84791	3.37192	2.72711	2.84901	2.61511	3.21897	4.47493	2.99748	3.46229	2.80196	1.83043	3.63307	3.56899	4.74311	3.45665	4.49344	3.84432	4.41198	3.85625	2.35602	3.52865	2.51091	2.17761	2.92113
GOLT1A	ENSG00000174567	2.08812	2.94507	15.2767	9.29e-05	0.977522	2.24444	1.1709	-3.76554	2.90029	2.53751	4.04753	2.15287	2.28473	2.84311	3.28686	2.31389	3.50701	3.68318	3.18951	1.85166	-4.82269	2.06095	1.19969	3.87352	4.87887	2.91787	3.86422	3.40364	2.07003	3.12426	3.00065	5.90743	3.89693	2.46001	2.97359	2.5178	2.06864	5.1644	3.51239	2.50066	3.26862	3.17469	3.47763	4.43492	3.15277	2.04772	4.16601	2.90817
CGN	ENSG00000143375	1.52644	6.90168	15.2597	9.37e-05	5.94593	6.1478	5.94528	-1.5285	7.64185	7.28	7.71052	7.40756	6.57361	7.51568	7.42717	7.67154	8.37757	6.01238	7.50658	6.80122	1.52899	6.08683	6.33826	7.43114	6.08505	7.94992	7.3053	7.933	7.89784	7.88673	5.12285	6.81403	7.60935	6.86135	6.8162	7.03031	7.6798	3.84635	5.03644	3.80944	2.31514	4.36479	5.45493	8.46347	5.28543	6.25889	7.08672	8.09039
CARMIL1	ENSG00000079691	1.01253	4.77233	15.2528	9.4e-05	4.12005	4.11048	4.44229	2.6679	5.183	4.66868	4.49388	5.29323	4.87507	4.58083	5.10202	5.56627	4.97725	3.49042	5.33586	5.03602	2.77475	4.95197	4.64573	4.41657	3.66932	5.03777	4.53354	5.89019	6.01746	4.80393	4.01481	3.90597	5.22363	4.64173	4.78697	3.77223	4.45842	2.84521	2.49866	3.3706	3.86387	5.23149	2.63661	5.0473	3.8589	5.03838	5.11933	5.82586
LAD1	ENSG00000159166	1.41574	8.09488	15.2441	9.45e-05	7.0301	7.51709	7.37106	1.46603	9.01388	8.33156	8.71262	8.11448	8.09727	8.40731	8.49621	8.40335	9.33496	8.35556	8.547	8.35888	0.905234	7.99522	6.67991	8.43857	8.43931	9.23297	8.20059	8.99628	9.22553	9.25777	4.10921	8.93029	7.89637	7.49232	7.88616	8.71813	8.86507	1.92716	4.0651	2.04221	2.52621	3.70628	4.68341	9.37658	2.63733	7.23585	8.3881	8.28902
CDCA3	ENSG00000111665	1.12878	2.68969	15.2286	9.53e-05	1.63928	2.0466	1.03198	2.5895	2.82423	2.68759	2.90195	3.36669	2.95551	2.57856	1.94494	4.14882	2.71055	4.83804	3.40015	2.7184	4.0691	2.18469	2.32828	2.9218	3.17642	3.53704	2.83542	2.99721	2.2353	2.97717	2.57021	3.59189	3.78755	3.26778	3.68208	2.63915	2.23763	1.98623	2.87234	2.47424	1.30564	1.16183	2.61232	2.50141	3.22707	1.49684	4.17632	3.01679
NEBL	ENSG00000078114	1.29593	5.21376	15.2279	9.53e-05	4.46988	4.44808	4.56254	1.36374	4.09358	5.14824	5.09468	5.54319	5.1465	1.0816	5.64685	4.3378	4.78211	4.5727	5.56826	5.59952	0.886972	4.46654	5.0658	6.34291	3.82467	6.08886	5.14768	4.3975	6.9309	5.93295	5.71634	4.08764	4.55021	5.44591	4.71384	3.73188	6.55719	6.78098	5.12036	5.46252	7.08445	7.04463	7.0674	5.46427	6.10197	4.94446	5.86615	4.50178
MET	ENSG00000105976	1.58007	7.15683	15.2055	9.64e-05	6.68689	5.94894	5.35521	3.2101	7.03351	6.71064	8.63766	6.69813	7.09877	6.97059	6.84237	7.12132	7.52776	8.27114	6.28562	6.95003	4.88525	6.89649	6.56161	8.55722	5.27892	6.78852	8.35998	7.4983	7.4783	6.32949	2.5761	5.6609	7.26718	6.54951	9.32695	6.39197	7.23365	3.01285	2.51859	4.66212	2.51526	0.607091	2.8839	8.77395	5.31262	6.71043	7.95691	6.60225
FMNL1	ENSG00000184922	-1.24406	5.63117	15.1895	9.72e-05	6.26488	5.64068	5.56277	7.2768	4.73992	4.89657	6.59391	4.49383	5.20407	5.02112	5.32557	5.71527	4.51467	6.4877	3.72274	4.11497	6.14526	5.49112	5.09348	5.26706	4.34225	3.98879	5.14039	4.40704	4.76195	4.703	3.99737	4.71216	5.47364	5.07019	6.334	5.04857	4.15495	3.96436	4.91291	4.76925	4.38222	3.82973	4.74167	5.14135	5.34723	5.89338	4.07247	4.71397
CDH6	ENSG00000113361	-1.52168	4.85482	15.1606	9.87e-05	5.65816	6.16142	5.47881	0.415791	3.55162	4.71194	3.57576	3.39227	4.27987	2.6779	3.80011	5.25386	4.8216	1.52685	3.58393	6.74346	2.91653	4.76503	2.92438	3.26617	3.29713	3.64329	1.86521	3.72257	4.24629	4.66023	3.52374	4.39073	3.07115	3.48994	4.76813	3.53744	3.48122	2.98002	4.42993	3.44868	2.25058	2.03672	5.07952	2.92418	3.62437	4.65775	4.35038	2.85514
CDH17	ENSG00000079112	3.22119	5.78121	15.1348	0.0001001	4.43695	0.528232	1.85782	0.684494	7.35944	4.40145	0.616224	5.19926	3.73886	7.63409	2.95687	6.52935	4.82444	-2.32928	6.42297	2.74675	3.93554	4.61325	6.82137	4.80038	3.02149	2.63651	2.86324	7.10219	5.21349	7.01427	-1.83992	0.319843	8.34943	2.35863	3.8139	0.873611	3.19848	-1.93729	4.06679	3.13115	2.13373	4.88593	-0.360985	2.73026	4.16575	4.76818	0.58234	4.94828
SH2D1A	ENSG00000183918	-1.88824	1.7106	15.1354	0.000100069	1.21618	1.2995	1.93226	4.42922	0.480443	0.716195	-1.44907	1.33802	0.673655	0.919122	-1.00328	1.19283	-1.53738	0.581164	0.412083	0.330547	1.73701	2.41777	1.30952	0.276817	-0.534555	-0.52567	1.8886	-0.622477	1.48697	0.225505	-0.748772	-0.638738	1.593	0.311526	-0.132004	-0.469076	-0.400632	-4.87589	-1.2425	-0.265399	-1.47651	-0.530413	-2.88936	-0.435601	-4.01515	2.72958	-2.04993	-0.0261001
CCL5	ENSG00000271503	-1.29942	5.21536	15.1155	0.000101127	4.90563	5.34447	5.69035	7.2595	5.19982	5.1121	3.16018	4.14236	4.47109	4.45138	2.84317	5.56709	2.84749	4.10627	4.40938	3.84019	6.1752	5.87046	4.65319	4.82235	5.07735	3.01068	4.97629	3.42796	4.22764	5.18306	3.56281	2.89309	5.34744	4.70506	3.75862	3.55554	3.17525	1.08604	2.94779	3.38201	1.88423	2.57745	0.204613	3.66895	1.67973	5.90332	3.29348	3.38114
TMEM246	ENSG00000165152	1.1903	5.05931	15.1038	0.000101757	4.11312	4.62966	4.53525	1.30362	6.08794	5.32085	4.17651	5.22796	5.05084	5.22327	5.19865	4.70123	6.38229	4.27393	5.2772	5.34279	2.64492	5.18321	5.1951	3.92406	4.89809	6.15067	4.71025	5.22898	6.22998	5.83809	6.58105	4.85069	4.45616	4.83064	4.00688	4.30275	5.5732	7.68293	5.63759	5.62687	5.68885	5.93882	6.6885	4.92995	6.79107	4.50339	5.32453	4.25291
SIGLEC1	ENSG00000088827	-1.35828	4.64682	15.0944	0.000102266	5.69924	3.33559	4.99539	6.22051	3.27833	3.60943	5.02907	4.41366	3.07255	1.784	4.61746	6.12336	3.40418	3.22758	2.29282	2.39019	6.50767	3.76965	5.31282	2.58739	2.65056	2.39161	3.30122	2.75817	2.7963	3.24063	1.72928	1.80827	4.4871	4.3171	3.48078	4.2545	3.32582	2.93789	2.33967	1.71216	0.373909	1.93591	0.280561	4.33409	0.842827	3.86959	1.16212	3.92863
SSC4D	ENSG00000146700	-1.56338	1.14263	15.0588	0.000104214	1.22906	2.65037	2.19203	-2.18058	-0.486891	1.4652	-0.0542081	-1.3677	1.703	-0.961731	0.630181	1.19283	0.946651	1.13015	1.23295	0.693117	1.52899	0.567754	0.0719383	0.219102	1.86754	-0.491318	-0.504682	1.06251	-0.565285	0.117253	0.0459091	0.401526	-0.339517	0.651219	0.159952	0.1089	0.725545	0.504931	0.0727058	-0.496725	-0.848484	-1.81487	-1.03521	-0.0528809	-1.5822	0.216729	0.701393	0.825577
TSPOAP1	ENSG00000005379	-1.16402	4.30725	15.0435	0.000105062	3.23705	4.72266	4.16794	6.52728	3.49278	4.44654	2.05814	3.44211	4.06315	4.03276	3.75708	3.81373	4.48018	5.68422	4.44676	2.85492	1.74717	4.38116	4.13617	3.94201	4.39731	3.0462	3.80398	3.56826	2.41986	3.27043	7.22512	4.23418	4.04093	4.24373	3.51562	4.0083	3.20869	5.70122	7.05009	6.34804	5.84732	5.75402	6.46124	3.19283	5.78477	4.01635	3.05161	3.15118
ITK	ENSG00000113263	-2.02487	3.33144	14.9506	0.000110363	2.80114	2.20427	3.32018	6.28761	3.20358	2.78082	-0.0954308	1.5346	2.04607	2.91673	1.45951	2.67734	1.26997	2.04768	1.262	2.28776	3.14502	4.63366	3.76689	2.31175	0.564981	0.975808	2.23127	0.703883	2.42582	0.670645	0.175677	1.06797	2.61518	1.27925	1.56532	1.91825	3.49796	-2.55396	0.250102	0.926132	-0.371162	0.175856	-1.83492	0.555239	-1.94477	3.72872	0.913546	0.998562
PRR15L	ENSG00000167183	1.7713	6.2646	14.9473	0.000110556	4.52446	5.38247	5.64254	-2.48543	7.98575	6.6649	4.15029	6.17257	5.9941	6.84735	6.65181	6.17357	7.30616	4.11856	6.88354	5.983	0.731902	5.95747	6.04128	5.77994	6.82509	6.6516	6.27427	7.66385	6.17042	6.84676	5.90184	5.58061	6.53693	6.65641	5.49094	6.35885	7.31384	4.70719	4.69811	3.7512	2.53708	4.67658	1.78958	6.57732	6.87222	5.60601	6.51308	6.8049
ERBB3	ENSG00000065361	1.67418	7.75641	14.8905	0.000113934	6.26722	7.12546	6.8301	-1.14663	8.58621	7.58307	6.85758	8.31119	7.03145	8.344	7.98708	8.03772	7.2853	5.76112	7.82081	7.42529	0.581036	7.71297	7.57532	6.87906	7.72216	7.90579	8.15639	8.44804	8.80372	8.40487	5.58379	8.20136	7.66997	8.04695	7.75241	7.43581	8.5037	5.88538	3.07102	5.12819	7.36126	5.15859	8.50983	8.4581	3.32648	7.29688	8.40506	7.50043
CD300E	ENSG00000186407	-2.01083	2.78563	14.8901	0.000113959	4.77667	1.26085	1.68311	3.50792	-0.0138216	1.56083	1.92017	0.579834	1.40269	-1.10983	3.69003	0.990981	-0.117479	0.755032	-0.905533	-0.982043	2.66649	1.64448	1.58384	0.332312	0.801048	0.834	-0.87307	-0.667565	-0.714662	-1.10514	0.73455	-1.08126	0.0871084	0.975163	3.30768	1.97315	0.240118	-1.817	-1.31121	0.534302	0.247275	-1.97099	-0.214764	1.86424	-2.87765	1.74838	1.05441	2.0188
SHH	ENSG00000164690	1.97365	4.13266	14.8806	0.000114534	3.72476	2.16295	0.66643	-3.40297	4.75137	5.65668	1.51714	4.39354	2.31038	3.51202	4.58553	3.56027	4.90377	5.48734	3.62364	3.8369	-4.82269	3.44608	4.38045	3.06792	3.22795	5.8304	5.26033	3.69834	4.55315	4.26726	-3.55613	3.08249	2.23767	4.77386	4.02059	3.70201	4.77317	-6.46085	6.73278	-1.3958	-0.331084	-3.64084	0.910043	2.65079	-1.69323	2.74327	5.16536	4.93023
TMEM238	ENSG00000233493	2.63371	3.4914	14.8641	0.000115544	2.30706	0.856653	0.465132	-0.269113	4.06265	2.46744	3.41626	2.3948	2.42047	2.52307	2.44941	2.92937	4.14722	1.99531	2.87857	1.24367	0.0352944	2.31318	1.77101	3.47784	4.96035	2.63651	3.67537	2.77932	3.91018	4.27568	2.65611	2.9665	3.22592	3.74046	2.35294	2.26475	3.45788	3.14833	3.95968	3.77953	3.02019	3.43209	2.31408	3.28991	1.76621	1.68594	3.54502	3.62767
GREB1L	ENSG00000141449	2.02091	1.87716	14.8012	0.000119458	1.50804	-1.66907	-0.973238	-1.0183	3.45405	0.0335839	2.89144	1.58871	1.17033	3.49289	1.69431	1.78775	2.85494	-0.975648	0.322999	0.571555	-0.735224	-0.900799	-0.039093	2.80896	-0.839409	2.26168	4.10296	1.2069	2.81004	0.948498	2.92423	0.644569	1.83213	0.942558	1.93066	0.999829	0.87399	-2.76041	0.78245	2.70081	-1.76602	-1.74272	1.4381	1.17351	4.20692	2.11245	2.71914	0.351135
PLS1	ENSG00000120756	1.6393	6.33495	14.7507	0.000122703	5.44491	5.26533	5.32205	-0.506804	6.98363	6.61716	5.35399	6.08665	5.75003	6.60497	5.8011	6.28293	6.99474	2.83021	6.38221	6.21763	-0.792939	5.9365	5.87451	6.26126	4.15794	7.78727	6.23298	6.7591	8.0298	6.3081	3.71734	5.13468	7.51116	5.97944	6.47733	6.20765	7.18069	3.7028	3.35499	2.85213	3.88317	5.99265	4.34315	6.42505	4.92207	5.71641	6.96781	6.85105
CASS4	ENSG00000087589	-1.36895	1.76082	14.743	0.000123204	2.07706	1.42132	3.00437	3.11186	1.32354	1.0754	0.171084	0.0213433	0.673655	0.757532	1.56307	2.07931	1.05406	0.246745	0.105194	0.0410402	2.84265	2.63583	1.75999	-0.038056	-1.01998	0.2792	-0.350649	1.55973	-0.0530786	0.81625	-0.254957	-0.258134	0.935105	0.69102	1.41655	1.15711	-0.225545	-1.817	0.530911	2.09865	-0.688019	-0.624535	-1.83492	0.499023	0.605432	2.34573	0.613037	0.217457
CSMD2	ENSG00000121904	-1.56298	3.31997	14.7436	0.000123166	3.26859	4.83434	4.46368	1.14821	1.14051	3.55978	1.86751	2.23434	3.57394	2.03386	2.55994	3.03343	2.74301	1.952	0.247547	2.05811	5.65203	3.78538	1.80355	2.6212	0.499392	1.17075	1.42772	2.94574	1.45235	1.93262	1.43742	1.48509	3.66725	2.90709	3.20201	4.47565	2.39783	-1.2514	0.815055	0.450033	0.193337	2.03159	1.33501	2.92773	1.56378	2.18447	3.69244	2.14198
EXOC3L1	ENSG00000179044	-1.12259	2.86804	14.7189	0.000124789	2.75735	2.66524	2.29545	5.10262	2.3509	1.96213	1.74441	2.06653	2.46682	1.97992	2.46286	2.39055	2.08289	1.83171	1.54013	1.22363	3.57961	2.7036	1.59627	1.93531	2.58883	1.88393	1.50039	2.02404	3.02165	2.972	3.41624	2.53722	2.20081	2.38313	2.82176	2.7239	2.20741	3.17032	3.80596	3.7967	3.04324	2.80512	1.85728	2.42301	2.13459	1.87814	1.67981	2.26905
SHROOM1	ENSG00000164403	1.0935	4.70883	14.684	0.00012712	4.1009	4.46518	3.60736	1.12059	5.00017	5.10058	4.02125	4.79936	4.3056	5.83775	6.04643	4.50315	6.16811	4.81481	5.4064	4.27199	3.11395	4.59254	4.37685	4.96962	4.68968	6.21059	5.57949	5.71518	4.85215	5.29807	5.99159	5.47609	4.02596	5.35205	4.80908	6.3276	4.8599	5.19512	5.01116	5.24689	5.64243	4.2958	4.96142	5.55667	4.98428	3.85862	5.23978	4.84667
CYP2C18	ENSG00000108242	2.63594	3.84318	14.6831	0.000127183	3.195	-1.1695	-1.24887	-4.25097	5.45229	4.86285	0.303839	3.61719	1.44961	3.54335	3.05783	3.80955	2.67312	-4.76224	3.62177	3.62791	-4.82269	3.36816	2.06748	1.9881	3.30675	4.58964	1.79265	5.87651	5.06288	3.16562	-2.27602	3.91063	6.44986	3.92702	3.97906	2.5178	3.51656	-3.29093	-1.38336	-3.79789	-0.217128	-4.77834	-6.5898	1.59601	-3.52973	2.94038	2.44832	3.45428
SPTSSB	ENSG00000196542	1.95171	3.1092	14.6785	0.000127495	1.63928	1.88658	1.7094	0.607016	4.28858	5.09985	3.52567	1.70759	2.6884	3.34071	2.54104	3.4836	3.18833	4.05602	3.03541	4.64024	-2.01533	4.23231	-0.486552	3.69979	0.627717	3.36256	4.02593	4.46564	2.28206	2.85328	3.3763	2.35102	2.10717	4.40947	5.61311	1.71242	4.06232	4.11563	6.78309	6.11478	4.06687	1.96313	2.03591	0.460291	4.65231	3.41687	4.61967	3.44235
IL21R	ENSG00000103522	-1.53718	2.48857	14.6769	0.000127599	2.34897	2.93033	2.12525	4.75072	1.39539	1.06358	0.335204	2.14085	1.3542	1.3602	2.35156	2.47042	0.123529	2.84509	-0.257376	1.26343	4.55597	2.39745	1.54587	1.65967	0.43068	0.847484	2.11706	-0.378058	2.38967	1.48709	-0.748772	1.24067	2.4455	0.80423	1.48847	0.541341	0.781308	-1.70597	-0.0394046	-0.455502	-1.39163	-0.657325	-3.13037	0.925955	-0.270993	2.68771	-0.747365	1.45577
CYP2C9	ENSG00000138109	2.84145	2.89084	14.6757	0.000127682	2.04827	-1.77216	-3.38132	-4.98793	3.40267	4.41896	-0.371065	2.73584	-0.0243162	1.4945	1.82506	3.39892	1.9078	-4.27682	3.60486	1.24367	-4.08572	2.3699	2.12869	1.52326	0.745553	4.42965	0.813176	2.25904	2.27547	1.90031	-0.432744	2.16862	4.55647	5.01931	2.97984	2.85494	1.31287	-0.483574	-2.76187	-3.79789	-1.87705	-3.01281	-5.00484	0.71183	-3.52973	1.74157	0.418221	2.80475
AHCYL2	ENSG00000158467	1.15553	5.83521	14.5525	0.000136304	5.08549	4.56901	5.51606	4.59891	7.67019	6.30131	5.20491	6.20973	5.16595	7.47157	6.07846	6.12279	7.47089	3.18612	6.56572	5.22678	3.49473	6.10835	5.86684	4.5945	4.70066	7.02957	5.75946	6.83026	6.68901	6.30399	5.01101	3.71416	6.44733	6.29487	5.08399	4.31646	7.09887	5.50457	5.06637	4.87301	6.13663	5.36402	5.84456	5.0764	6.01799	5.54624	6.26567	5.02431
IRF4	ENSG00000137265	-2.00687	2.7305	14.548	0.000136632	2.19991	0.92416	1.61521	5.85154	1.32354	0.926669	-0.422596	1.91946	1.90168	2.46535	1.25821	1.85422	-0.597089	2.38953	0.605807	0.571555	3.04973	3.51056	1.84583	0.979431	0.282581	0.337696	2.29101	-0.269805	1.6588	0.591933	-2.27602	1.03422	4.04242	0.361712	0.748581	0.753317	0.696834	-4.13893	-0.328911	0.189167	-0.96632	-1.12299	-0.861883	0.995328	-4.01515	3.57834	0.383032	1.62371
SDR16C5	ENSG00000170786	2.88132	5.18854	14.5473	0.000136687	4.37311	-1.1695	-1.46705	-3.76554	6.16148	5.93582	4.25855	5.60904	3.49785	3.17056	4.55445	5.15075	5.78235	4.25066	4.48627	4.1969	-1.45345	5.12878	4.29719	5.68721	4.514	5.82955	5.57829	5.48283	7.00021	6.30296	4.11933	-4.7817	3.7091	4.45352	5.20301	5.42205	6.09105	-3.6535	-3.20933	1.33139	-3.06148	-7.10027	-6.5898	4.5752	1.59956	3.52782	6.35918	3.77294
BCO1	ENSG00000135697	1.95533	1.80479	14.5374	0.000137406	1.35192	-0.972462	-0.0483395	-3.76554	2.5993	2.09587	-0.0542081	2.01477	0.211751	3.89139	1.93532	1.97862	1.741	0.767577	0.67943	2.13522	-6.40765	0.0127864	1.38314	1.74394	-0.171985	2.25664	0.658454	2.79187	1.76607	1.14509	-1.2342	0.00838147	2.30868	1.1424	2.10667	-0.23775	2.92903	1.48751	1.50616	1.48751	1.05652	1.08461	2.76555	1.79589	2.23656	2.27208	2.01473	2.2825
BAIAP2L1	ENSG00000006453	1.17384	6.74982	14.5254	0.00013828	6.50556	6.04162	5.46826	1.20189	7.27823	7.2699	6.78278	6.19309	6.70209	6.33647	6.84975	6.39556	7.47995	6.97001	7.1329	6.6348	2.66113	6.47444	6.19995	7.11342	6.94234	7.63268	7.29713	6.68621	7.45535	7.60128	5.30052	6.78515	7.24956	7.25653	6.29096	6.90433	6.87088	3.4977	4.21312	5.14	5.15637	6.91663	5.10499	7.25859	6.03551	5.33249	8.25484	7.19685
SIRPG	ENSG00000089012	-1.72685	1.56336	14.5157	0.000138993	0.634448	0.672622	1.62904	4.39505	2.02067	0.746096	-1.34597	0.649375	0.85887	0.448901	0.250476	1.5743	-0.0886243	1.85541	0.12641	0.506704	2.93443	2.29132	1.42558	0.944242	-0.40331	-1.22828	1.53045	-0.304995	0.852706	0.0402906	-1.2342	1.08455	0.960528	-0.168803	-0.334312	-0.23775	-0.431996	-3.6535	-1.91387	-0.455502	-3.06148	-1.0779	-5.00484	-0.762101	-3.16716	2.29551	-2.04993	-0.446676
CCR7	ENSG00000126353	-2.23862	3.5856	14.4873	0.00014111	3.30554	2.62015	2.65464	6.66656	3.25598	2.10743	-0.273218	1.60631	2.3847	2.25436	1.37665	2.93961	0.73698	3.99731	1.51622	3.22615	2.71388	4.28488	3.62539	2.55276	0.564981	0.298963	3.5391	-0.201901	1.6384	1.65137	0.482008	2.53722	3.47998	0.840075	1.18722	0.698524	1.77102	-1.03459	0.749091	2.035	-0.45482	0.882725	-0.0199477	1.19726	2.08498	4.72053	-0.284393	1.84837
TRPM4	ENSG00000130529	1.086	6.22703	14.4846	0.00014131	6.16116	5.11003	5.10775	3.56794	7.15686	6.04397	6.91644	6.58289	5.75588	6.79722	6.86566	6.41289	7.97677	4.46706	6.31566	5.97702	4.15555	5.36599	6.18253	5.83261	5.33874	7.39929	6.66708	6.84588	7.44713	6.58835	4.08257	5.40359	6.48066	6.75447	5.92439	6.62651	6.88745	2.20092	3.76482	3.48089	3.58107	3.58886	2.13471	7.37721	2.65444	5.52361	6.15203	6.77814
SEC31B	ENSG00000075826	-1.26278	3.19606	14.4821	0.000141501	2.55739	3.04849	2.75587	5.66641	2.47216	3.05614	2.33908	3.48077	2.64874	2.78138	3.46453	2.86366	2.91672	5.11151	3.22928	2.51084	2.05588	2.75774	3.34864	2.32549	2.38601	3.49482	2.99842	1.73453	1.99983	2.29755	4.38387	2.37818	2.35255	3.0894	2.42802	2.54393	1.90256	4.93522	5.09404	4.30239	4.83829	4.15535	3.86655	1.38474	4.43193	2.78689	1.527	3.73919
MUC4	ENSG00000145113	2.62104	6.24677	14.4009	0.000147734	5.59239	1.66771	0.510695	0.438334	3.98908	8.617	8.33599	6.40143	4.60147	4.97821	6.1368	5.73231	5.14381	2.47998	4.61943	2.55962	-2.32019	4.23804	4.96631	6.92604	0.745553	6.04748	10.1409	3.70278	6.68311	5.63387	-0.254957	0.927963	5.40932	2.90709	4.42631	6.82074	5.66453	-1.817	0.0994231	-1.96139	0.29927	-1.81487	-1.94595	6.85109	0.00276743	5.54917	6.44912	3.29084
PDCD1	ENSG00000188389	-1.64309	1.57112	14.3873	0.000148806	1.14999	1.26085	1.68311	4.13877	1.70911	1.37239	0.271778	-0.145307	1.19808	0.820268	-0.734094	0.82413	-0.724468	1.99531	0.0396055	-0.10335	2.75977	2.10339	1.39742	1.23375	0.801048	-0.923429	0.621695	0.453187	1.49833	0.0402906	-1.83992	2.56703	1.44775	0.457132	2.21134	0.622072	-0.464057	-2.76041	-0.835871	-0.376431	-1.99735	-0.413768	-4.26788	-0.435601	-3.52973	1.79513	0.151706	-0.446676
PRSS21	ENSG00000007038	2.84104	2.74253	14.3604	0.000150944	1.24183	-0.854625	0.540289	-0.69025	3.31892	-0.291378	-2.29706	-0.715622	2.88044	2.94046	5.30424	-0.284913	-1.25498	-3.38373	3.31494	2.89348	-1.1982	2.64735	-1.05846	-2.58825	3.838	5.60138	4.38928	4.48508	3.15682	3.74377	-4.77852	-2.11873	0.539177	3.96809	2.47304	5.23978	3.90335	-6.46085	-1.17691	-3.43532	-6.52091	-4.77834	-6.5898	3.91077	-6.33708	3.1321	-0.671416	5.2559
CLTB	ENSG00000175416	1.13221	7.56087	14.3515	0.000151656	7.21446	7.01562	6.03766	5.03951	9.30774	8.20279	8.64511	6.77987	7.7149	6.91808	7.34079	7.1874	8.85467	6.22516	7.45693	7.77424	6.13127	6.42803	7.18831	8.23477	8.31317	8.21332	7.79903	7.98081	8.95902	8.78697	6.71049	7.75932	7.71103	8.58613	8.01988	8.36624	8.44266	8.00567	6.57931	6.72441	6.51818	6.95052	6.83423	7.48228	5.80407	6.59932	7.57712	7.47558
TNFAIP8	ENSG00000145779	-1.00834	5.29204	14.3496	0.000151812	4.99695	5.39069	5.09846	7.30793	5.02681	5.33813	4.21284	4.49619	5.31909	4.31825	4.48033	4.79164	5.13695	6.04011	4.51873	4.90847	4.30574	4.97957	4.69281	5.46935	4.4152	5.40222	5.30666	4.81612	5.68358	4.42127	2.33349	4.35359	4.6926	4.42135	5.26063	4.33454	5.20455	0.409511	1.81908	2.43641	1.68366	2.10675	1.23675	4.22568	1.11413	5.36218	5.03399	4.41131
CYP3A5	ENSG00000106258	1.66946	6.7082	14.3482	0.000151927	6.29658	4.95525	5.2365	0.221522	7.61216	7.06441	4.33811	6.81008	5.37029	6.60423	7.39135	7.03754	8.19682	0.523158	7.8629	6.50955	-1.76379	6.06713	7.29802	6.20291	5.99125	8.01419	6.1349	6.88202	7.07703	8.29425	7.78094	6.38969	7.5726	7.24006	5.01489	6.90609	6.66927	-1.03459	2.40538	3.99001	7.20648	4.30008	7.77891	6.28281	5.12286	4.83604	6.0886	7.40776
BTNL9	ENSG00000165810	-1.68221	3.79934	14.3238	0.000153909	4.80491	1.93647	1.44571	6.27358	3.41713	2.57131	-0.589245	4.29391	2.66871	3.72374	2.29252	2.54944	4.51819	2.15184	3.44095	2.77457	1.0922	2.48351	3.07416	1.91727	3.66932	3.34603	3.15131	3.09494	3.49975	3.28718	2.84841	1.63897	1.24545	1.93843	2.31388	3.33079	1.97609	3.1557	5.24151	5.48453	3.71869	3.17702	3.8291	0.626941	3.30497	2.66271	0.272	2.27579
CDKN3	ENSG00000100526	1.14156	2.33188	14.2826	0.000157312	1.91911	1.33714	0.597718	1.61198	2.29564	2.52463	3.54591	2.01477	2.29761	1.19642	1.09502	2.48097	1.78844	1.94097	2.51421	2.0004	5.14838	2.21597	1.2159	3.03484	2.14994	2.78053	2.9399	3.06079	2.44942	2.41652	1.77094	3.33551	1.85264	1.79969	3.06169	2.3853	1.35023	0.168503	0.201603	1.9608	1.08642	-1.674	2.06483	1.81904	3.16873	1.379	3.71384	3.33347
LGALS4	ENSG00000171747	2.04507	8.66518	14.2557	0.000159575	8.23411	5.89685	6.25069	1.70788	10.1785	10.4966	4.43719	8.76091	7.48647	9.26342	8.24702	9.43837	8.93009	-0.238682	9.54606	9.58956	-2.15972	8.11166	7.60313	7.10399	8.22272	8.9799	8.40369	9.193	10.1602	9.46762	0.236431	8.78543	9.06825	8.49851	8.11455	9.3802	8.00094	-0.483574	5.46277	2.15297	4.44992	-1.21763	-0.612523	8.00708	-2.87765	7.52132	9.74408	9.27108
EPS8L3	ENSG00000198758	2.26838	6.48531	14.2477	0.000160257	6.12415	2.38883	2.19669	-3.40297	8.04815	7.16243	4.4006	6.80389	4.69936	7.57089	6.02221	6.95696	7.52514	-2.32928	6.66035	6.16803	-4.82269	5.45798	7.02167	6.20663	5.8053	6.85073	5.70669	6.36411	7.20907	7.10239	3.29294	5.88808	7.04326	6.89156	5.05911	7.45402	6.92275	-1.03459	0.550407	-2.35732	1.10114	5.00728	-1.46052	5.96776	0.605432	5.33645	6.6764	6.97144
VAMP1	ENSG00000139190	-1.35595	3.44788	14.2148	0.000163081	2.19336	3.13295	2.91118	6.14885	2.61444	2.44026	1.40338	3.06971	2.51174	3.12573	2.99903	3.34215	2.46018	3.86492	2.72361	2.48583	2.4347	2.65878	3.75584	2.71813	2.08435	2.33051	2.91732	2.38029	2.35885	1.86727	4.38555	3.05751	3.67879	3.60639	2.21134	2.24577	2.48857	1.40333	3.9778	3.06894	2.91163	2.94549	2.5574	2.50617	2.54861	3.03247	2.58621	2.46465
HLA-DOB	ENSG00000241106	-2.06931	3.23791	14.1819	0.000165955	0.781602	1.78129	2.0189	6.53612	1.63189	1.40086	0.738559	1.70759	1.51725	2.67224	1.36237	2.26179	0.472333	2.98326	2.08637	1.22363	1.6422	2.06954	0.787371	1.52326	0.202411	-0.457766	1.96396	0.320939	2.41986	0.61865	-1.15403	2.96202	2.38107	0.942558	-0.0790554	2.09836	1.34098	-3.6535	-0.0105498	-0.496725	-0.739549	0.283436	-3.41988	1.28852	-2.08916	3.12427	-0.0260811	1.46759
CRABP2	ENSG00000143320	1.89187	5.80547	14.0981	0.000173523	5.40005	3.59578	3.6299	-0.642156	3.7633	6.33337	9.73968	4.41366	3.09486	4.99076	5.82538	5.38424	7.29764	6.20051	5.33871	6.91687	6.46252	3.53867	3.63748	7.97739	4.74732	7.3566	7.03459	6.86629	4.41162	5.05687	1.46307	4.22486	6.41235	5.61773	7.32582	7.66595	6.95228	1.21863	1.10603	2.41989	0.659	0.175856	-2.34188	8.85047	1.97126	4.69961	4.94178	4.10176
KLF12	ENSG00000118922	-1.12377	4.40488	14.0821	0.000175001	4.16933	4.23533	5.03035	6.30343	3.73358	3.38075	5.27734	3.9696	4.01326	4.02612	3.95568	4.11533	3.90511	4.29032	2.86916	4.3958	2.72934	4.24374	4.75792	3.7311	1.99199	3.0694	4.23355	3.45713	3.38815	3.45595	3.64914	2.99309	4.11921	3.54527	4.10166	3.94498	4.01222	3.37045	4.17594	3.83458	4.618	2.55616	4.77925	3.99787	4.4153	4.77736	2.54701	3.6434
TIGIT	ENSG00000181847	-1.75796	2.83234	14.0619	0.000176893	2.64169	1.48976	2.26031	5.69477	2.15092	1.52678	0.454256	2.17662	1.77845	2.23146	1.78278	1.7121	0.351196	2.60058	1.56365	0.831945	3.1565	3.08868	2.9585	1.61562	0.117522	-0.214209	2.41971	-0.495098	2.518	1.03038	-1.83992	1.06797	2.49419	0.80423	1.39799	1.10188	1.0432	-1.1033	-1.53948	0.360535	-1.31146	-0.386023	-4.26788	-0.231587	-4.01515	3.6564	0.643094	1.26567
ITGB7	ENSG00000139626	-1.60165	2.46906	13.9888	0.000183907	2.25763	1.27385	1.55848	5.27925	1.91054	1.22092	1.51714	1.62369	0.959564	1.71964	1.28875	2.32174	1.20153	1.65392	0.359295	0.858176	1.74717	2.30593	1.38314	1.01378	-0.678945	2.16269	1.64478	1.47928	1.27876	1.71465	-0.386202	-0.137839	3.00244	1.41616	1.94351	0.292765	1.56404	-1.93729	-0.0989056	0.972179	-0.96632	0.266054	-1.83492	2.3401	-0.845229	2.51889	-0.284393	2.37958
TDRD5	ENSG00000162782	2.0901	0.363908	13.9754	0.00018522	-2.88428	-1.0352	-0.706723	-0.69025	1.2608	-0.451843	-0.589245	1.98818	0.991625	0.880389	1.4861	1.23502	0.547785	-3.91425	2.3207	1.97665	-6.40765	-1.93475	-6.26791	-0.537627	0.801048	1.58713	1.46969	0.789783	1.69873	2.21241	-4.77852	-0.176833	-0.08426	0.361712	-0.0790554	0.455823	-0.0943007	2.73144	-1.62437	0.108996	1.51801	2.53454	-5.00484	3.22496	-4.75212	-0.296443	-2.25638	1.37016
RNF43	ENSG00000108375	1.5606	4.75627	13.9176	0.000190999	3.91013	3.54038	3.90763	1.42146	5.76867	4.63512	4.04989	4.90975	4.79558	5.73498	5.68967	4.58861	4.46201	4.27393	4.89836	5.07009	-1.45345	5.43905	4.21892	3.54397	4.98452	5.26074	4.08788	4.87233	5.3969	4.1825	4.28488	4.14806	5.18101	4.18918	4.92541	3.57342	4.05809	4.7097	5.42036	4.20773	4.4238	2.89267	5.16467	4.22857	4.91972	4.31569	4.20934	6.10956
GCNT3	ENSG00000140297	2.30843	7.46878	13.8836	0.000194492	6.88708	4.23201	4.51116	-0.423146	8.20279	8.51967	2.68174	7.78023	6.21133	7.4942	7.11898	7.29239	6.16399	3.76367	8.31721	7.94554	-1.45345	7.74599	6.7206	7.38882	7.1165	6.27281	6.78397	9.34253	9.33259	8.81774	-0.341114	5.99775	6.86353	6.02978	4.36314	7.94406	7.11065	0.0783053	4.84447	0.613919	3.59933	-1.54568	-1.46052	6.78357	2.93204	5.85054	8.68923	6.67864
PTPRN2	ENSG00000155093	1.09555	5.76664	13.8605	0.000196898	4.95104	4.76124	5.29789	4.90537	7.08013	6.08403	5.75206	4.70249	5.11592	6.10357	6.34998	6.33089	6.63268	4.1937	5.89701	5.36125	4.10706	5.53053	5.91355	2.08821	6.09619	6.03869	6.06003	6.0176	6.39177	6.10343	9.82234	5.73105	4.71331	6.69546	3.39449	5.24776	7.0313	9.28485	9.73173	8.9715	10.7257	9.78499	10.4524	4.27115	9.67626	6.11952	2.93497	6.161
VSTM5	ENSG00000214376	1.76577	1.68441	13.8397	0.000199089	0.357794	0.632821	0.794754	-3.11346	3.09268	1.02751	0.171084	2.17662	1.703	0.367217	1.22702	2.06535	2.35907	-0.289756	1.2033	2.49421	-3.60029	1.58583	1.02671	0.487035	0.687838	1.2642	1.45931	2.12664	2.1076	2.14967	1.18341	-0.300569	0.0871084	0.285763	-0.498432	0.602309	1.19464	0.45801	1.18299	1.58951	-2.43345	-2.45641	-2.19749	0.0288029	0.138651	-0.0404293	2.7745	1.5025
EEF1A2	ENSG00000101210	1.61956	4.73995	13.8063	0.000202654	3.90211	3.55909	3.80622	-0.740004	4.75934	5.77063	6.1784	2.44455	4.3056	1.42891	5.88093	4.66928	6.01118	4.60714	6.44979	4.90532	2.05588	4.51921	3.80757	7.14137	4.99348	4.51239	4.04167	6.04319	3.3479	5.54352	7.75749	8.37613	3.53601	5.70293	4.51724	7.18406	6.96531	10.6685	9.2397	7.24191	8.89407	9.97244	9.08259	4.40081	9.34259	3.9292	5.92621	4.71769
PLCB2	ENSG00000137841	-1.22814	5.65632	13.8008	0.000203248	6.29544	5.53263	5.43763	7.40322	3.78353	4.38254	3.42358	3.83057	4.33402	5.48121	4.9822	5.83703	4.05649	3.70618	2.98112	3.26098	5.3888	5.04526	5.11525	5.02119	3.40852	3.35314	3.43436	4.99133	4.7334	6.43284	2.12436	4.41388	4.55021	5.92936	5.18689	4.09571	3.11685	1.56705	3.39867	4.12692	2.91996	2.25948	1.93767	5.5664	2.42779	4.86763	2.61683	6.3868
ATP1B1	ENSG00000143153	1.37904	9.01295	13.7986	0.00020349	7.9644	8.28678	8.52062	4.39361	8.94851	9.72846	7.88954	9.05842	8.28685	8.53359	9.73418	8.93063	9.15909	7.56447	10.472	8.97838	4.93053	8.79718	7.66661	8.32025	8.55933	9.11268	8.2355	9.50337	9.59304	8.60353	9.61346	8.09833	8.3036	8.56168	7.99762	9.22069	9.56234	8.31429	7.31788	6.60861	8.78198	7.25735	8.76227	8.62759	8.92019	8.4329	9.52186	9.13849
RASL11B	ENSG00000128045	-1.09071	3.111	13.7842	0.00020505	2.1466	3.78015	4.42057	4.00359	3.20024	1.68951	2.52736	1.94734	3.15272	3.86187	2.40828	2.97986	2.55466	2.04768	1.29047	3.26588	4.90126	2.95139	1.29433	1.68121	1.84131	0.2792	2.12365	2.6336	1.94277	3.26198	0.175677	2.32334	0.973073	2.49416	1.43487	1.32327	3.05031	1.6213	-0.519014	1.16954	-1.47651	-2.14607	-0.399979	1.29954	2.07655	3.55718	1.24285	2.08938
BANK1	ENSG00000153064	-2.29819	4.68174	13.7494	0.000208891	2.82255	0.785832	1.07306	8.15869	3.70794	2.6246	3.24106	2.8287	1.74122	3.04047	3.63167	2.78064	3.69507	3.2876	2.72708	3.0889	0.100146	2.45757	2.70076	3.08417	0.854487	1.66534	4.20433	4.6307	3.92499	1.79883	1.24385	1.35444	3.98008	1.73452	1.3697	2.67743	3.11414	2.90765	2.47335	0.725668	0.638962	-2.70795	0.72308	4.27394	3.33003	4.39047	3.00028	1.82098
IL2RB	ENSG00000100385	-1.44935	3.96616	13.7419	0.000209721	3.47733	3.535	4.32072	6.41845	3.14572	2.83747	1.5576	2.67878	3.08002	2.71689	2.47619	3.80955	2.04433	3.21618	1.91407	2.09167	5.08871	4.19552	3.26931	3.27328	1.96795	1.80319	3.62982	1.94387	3.20961	2.46885	3.63793	1.14904	4.29438	2.57083	2.99535	2.58982	1.78472	-1.17545	1.92743	2.44732	1.88423	1.82157	0.609869	2.1765	2.10171	4.91604	2.67618	2.67816
RAPGEFL1	ENSG00000108352	1.97208	5.96456	13.714	0.00021286	5.78242	2.32782	1.49188	2.77805	7.78513	5.39291	3.04634	6.79385	5.11955	7.17894	5.40959	5.79111	7.98962	4.74753	6.44952	6.0205	2.27535	4.27006	6.27343	5.8811	4.41964	8.88052	4.90829	7.17184	7.24049	7.81092	4.61308	4.80013	6.43123	5.37514	3.68591	4.17143	6.80326	3.2274	3.58509	4.132	4.94108	1.46579	5.60588	6.86459	3.2868	4.73944	4.09982	6.2873
GCAT	ENSG00000100116	2.07426	4.18928	13.7086	0.00021347	2.73946	3.00238	2.63076	-0.233044	2.75308	2.99208	3.68631	2.51145	3.98168	3.31915	3.53945	2.34889	3.34195	2.73121	3.30101	3.28535	5.93081	3.06311	3.07416	3.28739	7.27617	2.40079	2.30267	2.60071	3.45672	3.82057	3.33869	4.34673	2.57047	4.71112	2.55907	4.24815	2.69865	3.57944	3.24861	3.3358	3.52485	4.2368	3.42282	2.68478	4.03033	4.02898	3.54502	3.32049
CKB	ENSG00000166165	1.16225	5.87997	13.7058	0.000213789	5.42476	5.18419	4.85377	3.34149	6.55864	5.43597	6.41833	4.53575	5.5746	5.59323	6.12309	4.87671	5.53596	4.14164	6.23707	7.16721	6.20591	4.83218	8.95884	5.44281	6.92527	5.86934	5.41065	5.59684	6.0655	6.98954	10.2278	6.2891	6.39001	6.60883	7.41806	5.38566	6.05439	8.1271	8.56968	8.42244	7.96209	8.8525	8.1439	5.68872	9.3826	5.569	5.82003	7.7044
HOXA5	ENSG00000106004	1.15556	1.67131	13.6963	0.00021488	0.962174	0.940555	0.385843	0.793429	1.81771	1.41023	1.8888	1.33802	2.25862	3.32638	2.5283	1.65109	-0.239041	-0.213808	2.67404	2.5834	3.13345	1.70084	3.10495	1.68121	1.00387	0.963477	2.67425	2.00979	1.49833	2.25561	1.28757	2.65848	2.47226	1.67622	1.9371	3.31873	2.17134	-1.2514	0.662156	1.23395	0.444875	-0.592474	-2.68291	2.50141	0.170712	2.24347	2.44832	2.87747
C11orf53	ENSG00000150750	2.10063	1.35065	13.6888	0.000215736	-0.141777	-0.11766	0.175625	-3.76554	2.90029	1.50945	-1.5601	0.809839	-0.0243162	0.880389	1.86614	1.2679	2.35383	-2.83624	2.80152	1.91551	-6.40765	2.65308	0.500273	-1.14768	1.94349	3.32691	1.01091	1.27997	3.2837	2.44666	-4.77852	2.12118	-0.339517	2.08754	-0.397738	-0.79624	1.55606	-4.87589	1.33686	-6.60525	0.324581	0.713513	-5.00484	-0.856738	-3.16716	0.929946	3.32627	1.22444
ABCA13	ENSG00000179869	2.33993	0.847277	13.6398	0.000221446	0.129525	-4.20512	-1.95248	-1.44361	3.10344	0.926669	3.81146	2.95079	1.79671	2.6779	0.788133	2.78633	0.32998	2.13257	1.69016	3.12716	-2.94822	2.23899	1.38314	1.8428	-0.40331	2.21563	-0.211486	-0.622477	2.60464	1.57157	-2.45659	-6.36666	2.36212	-1.55446	1.54859	0.906216	2.30576	-3.29093	-4.34683	-3.79789	-2.61402	-5.51531	-6.5898	1.47494	-6.33708	1.40507	0.863361	5.26355
RCOR2	ENSG00000167771	1.39015	1.89742	13.5728	0.000229486	0.310097	1.4673	1.39802	-1.71491	1.48594	2.06061	2.82671	1.25121	0.85887	1.68634	1.53787	1.61959	1.52463	1.57761	2.69903	2.10268	2.93443	0.832808	0.552267	0.871179	0.906018	2.34484	1.8494	2.61018	0.761366	1.68967	0.456697	2.46306	1.56012	1.84449	1.75952	1.58731	2.15032	2.67614	2.81304	1.93003	1.4039	1.85683	1.76334	1.91525	0.377163	0.724415	2.39633	1.63424
C1orf116	ENSG00000182795	1.59148	6.67137	13.4896	0.000239887	5.28757	6.18052	5.6404	-2.32497	8.25834	6.78364	7.80544	6.55145	6.18557	6.37964	7.08568	7.19584	7.62827	6.47461	6.94267	7.42282	-2.01533	5.48632	6.01662	6.5079	6.19531	8.00651	7.08313	7.65572	7.59731	7.4906	6.29406	6.20864	6.91076	6.34758	5.73501	6.70419	7.68962	5.70938	4.55825	4.59012	4.89852	4.59974	5.15124	8.20876	5.20353	6.6513	6.03506	6.33085
FOXJ1	ENSG00000129654	2.35971	2.76054	13.484	0.000240609	-0.244871	1.9688	1.11299	-4.25097	-0.0138216	3.24074	2.53414	2.41491	0.461111	3.24867	2.49595	2.27398	1.31386	5.97128	1.95616	0.721972	-2.50076	1.91611	0.602453	4.33401	0.627717	-0.330854	4.5532	1.36078	-0.565285	2.53346	7.4572	1.47255	6.30201	4.15935	4.75543	3.58605	5.08223	5.0093	6.35897	7.41616	6.03488	-0.157754	6.17403	2.82095	6.03931	1.10981	2.78127	6.14498
RBP5	ENSG00000139194	-1.45078	2.80799	13.4405	0.000246249	2.38969	2.74674	2.2243	5.34037	2.29564	2.59615	0.829468	2.4543	2.36035	2.02501	1.70567	2.73433	1.74902	3.52223	2.37489	2.32586	4.07112	3.27099	2.14572	1.31864	2.65056	2.28169	3.01268	2.35233	3.43619	2.58856	3.4519	1.95977	2.72309	2.25622	2.06022	0.953781	2.1236	1.34005	3.45148	2.85623	3.74705	2.96178	1.95323	1.75647	0.802469	3.86646	1.26235	0.998562
GFRA2	ENSG00000168546	-1.66976	1.21942	13.4402	0.00024629	1.76843	-0.187201	-0.211398	3.83756	0.523835	-0.353439	-0.712102	0.429808	0.592355	-0.0155024	-0.455793	0.647973	-1.46143	-1.79877	0.693714	2.15652	1.2434	1.09079	2.44976	-0.351214	0.564981	-0.392915	-0.387643	0.0966221	-1.54183	0.293409	0.967435	0.752283	0.470052	1.02273	0.364933	-0.0384412	-0.281579	3.65159	1.26788	0.652138	-0.412385	0.521783	-0.180412	-0.263648	0.674145	1.99147	-3.63489	-0.402954
S100A14	ENSG00000189334	2.17494	7.77986	13.403	0.000251224	7.35422	4.46801	4.80432	0.321924	8.59736	8.12314	10.1415	8.31488	6.74033	5.27364	8.10303	6.65508	7.99837	6.98099	7.84861	7.60836	0.976055	6.24445	5.38896	7.43867	7.36746	7.60206	7.58733	8.76842	9.16923	9.16048	-1.97116	9.22711	7.91457	6.55322	8.1684	8.84377	8.86628	-0.438486	1.48606	-1.74727	1.43909	-4.77834	-6.5898	7.23638	-0.406345	5.94057	8.16593	8.79235
HPGD	ENSG00000164120	2.09856	5.84809	13.3674	0.000256041	5.33675	3.15419	2.54212	2.85127	6.90991	5.4666	4.53329	5.00899	4.58581	6.96076	5.08473	5.54463	3.49515	-0.118388	5.38125	6.1085	0.487169	6.63167	4.34956	5.14258	2.69518	4.66772	6.31442	5.99788	7.31123	5.34981	5.8322	2.48821	7.16256	5.45893	5.26128	5.12674	4.97123	1.1612	4.2253	3.68592	4.19248	-1.31891	2.64142	4.0526	7.10935	4.89396	6.20211	4.38505
HNF4G	ENSG00000164749	1.60658	4.11914	13.3628	0.000256667	2.89708	3.15419	3.51722	-2.04933	4.89255	4.11533	1.84589	4.13025	3.36341	3.80613	3.57395	4.51433	3.84282	0.246745	4.46873	3.77629	-1.54967	4.11899	3.68192	2.36594	2.65056	4.3359	3.73896	4.95088	5.31656	3.49252	-3.19356	4.68387	6.57575	3.47006	3.45408	3.13836	3.45788	-2.06854	1.37016	-1.56086	0.577123	3.48751	1.64382	3.91257	2.71549	3.60108	4.05021	3.54079
RNF128	ENSG00000133135	1.50187	6.0105	13.3296	0.000261253	5.46206	4.90497	4.8523	-2.32497	5.93109	6.47987	3.13812	5.38145	5.37333	6.00293	5.91007	5.90393	6.16137	0.581164	6.33572	5.88114	-2.01533	5.64196	4.6517	5.73561	5.06039	7.05503	5.52081	7.7092	7.34072	6.7241	4.68841	6.4409	6.22149	5.72587	6.03398	6.16113	5.95862	3.60119	3.70302	4.78331	5.91033	6.47492	2.21433	5.38377	6.19454	5.27061	6.86076	5.87275
ARX	ENSG00000004848	2.31351	0.797122	13.3032	0.000264956	-1.37527	-2.00349	0.433937	-4.98793	-0.177941	1.52678	2.68174	0.579834	0.893222	-2.41239	1.22702	1.85422	1.48678	-3.62474	3.07141	1.26343	-4.08572	0.661621	-6.26791	-5.39561	0.906018	-2.04273	-3.195	2.63824	-2.24809	3.92059	7.11844	2.51293	0.909227	3.10422	-2.48115	-2.67071	1.53188	-2.06854	7.50421	7.95	7.28029	-7.10027	6.96106	-0.510563	7.56576	3.28735	-5.95682	-3.00961
CDHR5	ENSG00000099834	2.12308	4.79752	13.302	0.000265117	4.59953	0.343314	-0.638819	-0.197854	7.83658	6.87231	3.43086	3.34065	2.12046	6.63873	4.40044	5.04267	6.2871	-1.41175	4.77615	5.87232	-6.40765	4.20724	4.97824	3.25185	3.87079	6.58273	5.52765	6.65651	6.43268	6.13269	-0.530592	4.81138	9.49223	4.2454	3.84848	4.90974	5.35569	-1.60287	1.44498	-0.23021	0.810008	7.47651	-2.68291	3.74745	8.08465	3.22529	5.95345	5.08794
C2orf82	ENSG00000182600	1.89487	1.72117	13.2385	0.000274253	1.44319	-1.0352	-1.46705	-1.28749	1.47493	0.775391	1.2139	1.58871	1.3542	1.66371	2.00134	0.981099	1.30301	1.82572	3.00995	2.44314	-0.140863	-0.0232829	0.207822	2.26973	1.70248	3.01368	1.43833	0.721477	2.64097	2.13124	2.17955	3.17056	1.48327	2.35863	1.10952	1.39394	1.35023	0.852029	0.47079	2.26203	0.108448	1.37141	-1.3044	1.03541	1.02924	0.817956	2.29585	0.245202
ANXA10	ENSG00000109511	3.02642	6.55766	13.2233	0.000276488	5.52021	1.80834	1.16141	-3.76554	7.76422	7.19481	3.23276	5.1847	4.54588	3.36196	7.17905	7.0762	7.39918	-4.27682	7.42438	4.72465	-1.65276	5.91581	5.67717	5.95367	6.32402	8.03515	5.84865	7.1606	8.14304	6.47	1.89861	-1.8431	6.62279	4.76106	6.83572	4.36418	6.20503	0.738819	1.26788	1.06009	0.373909	-0.332084	-0.0506445	5.21227	4.64234	4.75641	7.3734	4.33105
GNG7	ENSG00000176533	-1.31282	4.32778	13.203	0.000279508	3.22746	4.69393	4.84713	6.48662	3.3614	3.92258	2.03922	2.06653	4.15094	2.67224	3.24854	3.51647	3.21461	1.4511	4.42338	2.50255	2.40933	4.19159	4.12118	2.3391	4.91705	0.721343	3.30122	4.03376	2.77777	3.80902	3.70664	3.279	3.8122	4.01785	1.96258	2.76002	3.64986	5.28524	5.01292	4.68304	6.08109	6.83904	6.20603	2.85867	5.75864	4.65775	1.85696	1.71583
VMO1	ENSG00000182853	-1.84137	2.85586	13.1836	0.000282414	5.05959	0.730337	0.782424	1.67028	1.38366	1.40086	1.75605	0.86934	0.926774	1.22761	2.01053	1.74751	1.98448	1.26012	0.65043	0.663673	3.10213	0.791877	0.577578	1.11219	2.34925	1.55462	0.464512	1.54003	1.7376	1.82201	1.78118	0.731374	1.76157	2.21586	2.88974	2.20048	1.36855	1.28734	0.815055	3.31212	-0.739549	1.20807	0.741114	1.66576	1.81774	1.08852	3.76257	1.55886
CDHR2	ENSG00000074276	2.21141	5.33427	13.1764	0.000283504	4.94422	1.26085	2.14946	-0.344075	6.531	6.35415	0.761829	4.35763	2.89746	7.42545	4.02986	5.01448	7.10871	-1.95489	5.46118	4.37096	-1.76379	5.12672	5.85524	4.0781	2.62002	7.3412	-1.36903	5.7759	7.58837	5.61906	1.48827	4.86396	9.04834	6.60199	7.81549	6.42328	6.99602	2.24995	1.91995	2.85623	3.58892	-0.87145	3.73999	2.67213	4.20305	3.82522	7.26522	5.5043
CREB3L1	ENSG00000157613	1.25101	7.10987	13.0667	0.000300594	6.85368	6.1723	5.91912	1.47696	8.08109	7.56732	7.01627	7.1063	6.8455	7.3843	7.90677	6.95633	7.9045	4.87764	7.41579	7.13941	6.73398	6.53615	6.95594	6.40084	7.98845	8.08304	8.02257	7.47353	7.87283	7.26871	4.10718	4.94111	6.96672	7.54485	6.59782	7.89083	7.0573	0.940026	3.5898	3.083	2.52621	0.812621	0.421424	6.62516	5.81868	6.63096	7.04793	6.80461
VAV3	ENSG00000134215	-1.3939	4.06055	13.0278	0.000306909	3.12091	4.53026	5.44742	5.56826	3.0562	4.38134	1.60983	3.97639	4.29279	2.79706	2.51545	3.67657	3.26299	0.910181	4.88675	3.44962	2.77475	5.11225	3.93299	2.02224	4.74024	0.721343	1.30557	4.27625	2.47839	2.54046	1.85084	3.69269	3.48874	4.42725	2.26864	1.35904	2.96258	2.7847	2.35083	2.44732	7.32389	1.27042	0.398881	2.48703	1.92501	4.55767	4.16082	3.24692
S100A10	ENSG00000197747	1.08189	8.94185	13.0265	0.000307108	8.88565	7.90894	7.90661	5.06599	9.79099	9.71213	10.8018	9.29157	8.95493	8.74205	9.44001	9.06281	10.7378	8.84312	10.0231	9.59017	7.75057	8.09704	7.95601	9.96993	9.14216	9.75064	8.99906	9.2338	9.86289	10.1409	6.5552	8.52498	8.96537	9.14063	9.11692	9.12015	9.55773	7.00075	6.12586	5.85546	5.39758	3.9638	5.82356	9.54076	6.08103	8.098	9.35006	10.3465
LEMD1	ENSG00000186007	2.24532	3.15068	13.0228	0.000307713	2.7529	-0.912341	-0.261584	-3.76554	3.42573	2.73309	3.06049	3.81174	1.25201	4.86621	3.60158	2.7136	3.4614	4.58781	2.79491	3.19562	-4.08572	0.812488	0.89196	4.0781	0.627717	4.06146	3.58993	2.98269	3.90379	3.5317	-4.04155	2.64736	2.41824	0.149559	3.24157	2.97122	6.13418	-0.530116	-3.86141	-5.02029	-4.19898	-7.10027	-6.5898	5.0473	-2.43019	-0.0404293	3.53303	3.33992
TMEM92	ENSG00000167105	1.46947	4.37141	12.9844	0.000314096	4.13038	3.32001	2.02937	-2.87245	5.3369	5.45533	4.62814	4.54718	4.0015	4.27784	4.82961	3.87771	5.4209	3.88809	4.08027	5.12918	-0.626289	3.55711	4.26054	4.62259	3.85776	5.84433	4.16175	4.84651	4.49479	5.95801	-0.808893	4.60417	4.97034	4.52132	5.47332	5.03112	5.7333	-2.55396	-1.2425	-2.90481	-1.31146	-5.51531	-6.5898	4.35667	-2.63664	3.12427	5.2062	4.41284
MCU	ENSG00000156026	1.03028	5.91115	12.9438	0.000320976	5.98727	4.58864	4.70001	3.61817	6.75379	6.70945	4.80797	6.25784	5.61376	5.00658	6.06364	5.80588	6.55366	4.58958	6.78316	5.93913	4.15173	4.96468	5.47734	5.26528	5.2468	7.06155	5.97105	5.80817	6.93273	6.1263	4.24292	4.6199	5.90616	6.14442	5.85211	6.48866	6.84003	3.45054	3.1402	4.07159	5.63612	4.5575	5.51119	5.11198	4.68459	5.16776	7.03204	6.08818
SGPP2	ENSG00000163082	1.3596	5.71354	12.894	0.000329635	4.76677	4.67813	5.32045	2.88038	6.30052	5.97304	2.56753	5.7864	5.53027	6.48707	6.23267	5.65323	6.92482	5.39788	5.21418	6.0837	0.333818	5.85874	5.25908	5.84935	3.258	5.94105	5.30955	7.05158	6.38069	4.36518	2.67818	4.78879	5.24448	4.7552	6.24531	5.191	6.71675	4.67036	4.60794	4.448	6.12227	1.31336	6.29379	5.28264	4.35029	4.87465	6.50133	6.86649
[truncated: 199 more rows]
[truncated: 137 more columns]

## Sheet: diffmiRNAExp
Expression of DEmiRNA in PDAC
[truncated: 61 more rows]
[truncated: 137 more columns]

## Sheet: difflncRNAExp
Expression of DElncRNA in PDAC
[truncated: 98 more rows]
[truncated: 137 more columns]
